# Supplementary material for: Transcriptome of Nosema ceranae and Upregulated Microsporidia Genes during Its Infection of Western Honey Bee (Apis mellifera)
Source: Insects. 2022 Aug 9;13(8):716. doi: 10.3390/insects13080716 (PMC9409478; doi:10.3390/insects13080716)
Supplement: Supplementary file 1 [file insects-13-00716-s001.zip]

Archive with 2 entries (2 files):
- 20220610_Supplementary_Figures.pdf
- 20220610_Supplementary_Tables.xlsx
