# Supplementary material for: Transcriptome of Nosema ceranae and Upregulated Microsporidia Genes during Its Infection of Western Honey Bee (Apis mellifera)
Source: Insects. 2022 Aug 9;13(8):716. doi: 10.3390/insects13080716 (PMC9409478; doi:10.3390/insects13080716)
Supplement: Supplementary file 1 [file insects-13-00716-s001.zip › 20220610_Supplementary_Tables.xlsx]

## Sheet: supp 1. primer list
Supplementary Table 1. Primer sets list
No.	Gene	Primer Name	sequence (5' to 3')	Tm (˚C)	Note
1	SSU rRNA	Mnceranae-F	CGTTAAAGTGTAGATAAGATGTT	55	Fries et al., 2013
		Mnapis-F	GCATGTCTTTGACGTACTATG
		Muniv-R	GACTTAGTAGCCGTCTCTC
2	N. ceranae SSU rRNA	18f	CACCAGGTTGATTCTGCC	55	Huang et al., 2004
		1537r	TTATGATCCTGCTAATGGTTC
3	Honey bee 18S rRNA	Hb 18f	TGCCTTATCAACTGTCGAT	55	This study
		Hb 18r	ACCTCTAACTTTCGTTCTTGA
4	AAJ76_1600052943	NCc2943 (Sr22)-F	GCGTGCAAATTAAAAGAAGATATTA	60	This study
		NCc2943 (Sr22)-R	TCCCCAGCTAACAGTATTTAAAGC
5	AAJ76_2000149161	NCc9161-F	ACCCTGAGGGATGCAAAGAT	60	This study
		NCc9161-R	AACTACCGCCGCTAATGCAG
6	AAJ76_2000141845	NCc1845-F	TTGATTCTAGCCACTTTTACCGA	60	Chang et al., 2020
		NCc1845-R	ACCCGAGAAGCTGCAGATATTAA
7	AAJ76_500091146	NCc1146-F	CAATACACGCAAAGAAAACCAAAT	60	Chang et al., 2020
		NCc1146-R	TCCTTCAGCGGATTCTAAAGC
8	AAJ76_5000026485	NCs6485-F	GGCTGATGCAACTTTAATCAATTTT	60	This study
		NCs6485-R	GGCACCCTACACTTACAAACTGTACTA
9	AAJ76_2400020190	NCs0190-F	ATTTATCAATAACCAGAAAGTGT	60	This study
		NCs0190-R	AAATTTTGCTGGATGTGC
10	AAJ76_2300035467	NCs5467-F	ACACATTGGAAAGTATGTGGAAA	60	This study
		NCs5467-R	AACATCAAAACCACTTAATATTCCT
11	Nosema β-tubulin	Ntub7025	AGAACCAGGAACGATGGAGA	60	Kim et al., 2020
		Ntub7026	TCCTTGCAAACAATCTGCAC

## Sheet: supp 2. sequence summary
Supplementary Table 2. RNA sequencing summary
Group	d.p.i.	Raw read No.	Trimmomatic PE reads*	Mapped reads	Mappability
N. ceranae infection	0	1685621	1,436,406 (85%)	24	0
	5	6846651	2,349,219 (34%)	85571	0.0354
	10	1796016	1,566,616 (87%)	40699	0.0257
	20	1582349	1,381,657 (87%)	36668	0.0262
N. ceranae mature spore	-	2908553	1,576,135 (54%)	188289	0.116
d.p.i.= Day-post infection
* The % in parentheses= raw reads survival rate

## Sheet: supp 3. mapping to pathogens
Supplementary Table 3. Transcriptomic data for honey bee infected with Nosema ceranae were screened by mapping to the genomes of Nosema apis and 6 honey bee infecting viruses
Sample name	No. of Trimmed reads	%Nosema apis	%DWV	%VDV	%BQCV	%IAPV	%ABPV	%SBV
Newly emerged adult honey bees	1111433	-	0.0% (1)	-	-	-	-	-
-= Non mapped
Parentheses= mapped reads

## Sheet: supp 4. S-5 up DEG list
Supplementary Table 4. Up-regulated DEG list of NcSp / 5 d.p.i. comparison group
No.	Gene ID	Transcripts ID	Protein ID	N.c spore FPKM	5 d.p.i. FPKM	Log2 (fold_change)	Fold change	Ko annotation
1*	AAJ76_1600051435	XM_024474165.1	XP_024331362.1	189.533	21504.1	6.82602	113.458	-
2*	AAJ76_400090413	XM_024475562.1	XP_024332083.1	81.8259	4817.89	5.8797	58.8798	-
3	AAJ76_3000161054	XM_024475062.1	XP_024332224.1	52.2432	2414.46	5.53031	46.2157	K03364
4*	AAJ76_500091146	XM_024475893.1	XP_024332001.1	142.197	5518	5.27819	38.8055	K09399
5*	AAJ76_2300039233	XM_024474703.1	XP_024331120.1	35.3673	1335.69	5.23903	37.7664	K12013
6	AAJ76_400076563	XM_024475552.1	XP_024332073.1	73.4533	2477.23	5.07576	33.7253	-
7*	AAJ76_1800055266	XM_024474297.1	XP_024331299.1	71.9861	2122.94	4.8822	29.4909	K17255
8*	AAJ76_700014852	XM_024476265.1	XP_024331793.1	292.943	6718.83	4.51952	22.9357	K20217
9	AAJ76_8700014599	XM_024476558.1	XP_024330036.1	9974.33	228756	4.51945	22.9345	-
10*	AAJ76_100048238	XM_024473648.1	XP_024332381.1	139.064	2689.93	4.27375	19.3431	K08517
11*	AAJ76_8000115509	XM_024476436.1	XP_024331780.1	783.185	14628.1	4.22325	18.6778	-
12*	AAJ76_200030996	XM_024474486.1	XP_024332255.1	172.738	3200.14	4.21148	18.526	-
13	AAJ76_500085410	XM_024475888.1	XP_024331996.1	303.612	5246.93	4.11117	17.2817	-
14	AAJ76_6000110666	XM_024476073.1	XP_024331933.1	271.723	4392.08	4.0147	16.1639	-
15*	AAJ76_210006195	XM_024474592.1	XP_024331170.1	51.1306	825.177	4.01245	16.1387	K02148
16*	AAJ76_2900035355	XM_024474978.1	XP_024330929.1	92.1935	1468.43	3.99347	15.9277	K03032
17*	AAJ76_1400068430	XM_024474050.1	XP_024331461.1	10.4287	163.332	3.96917	15.6617	-
18*	AAJ76_500093385	XM_024475895.1	XP_024332003.1	836.136	12300.3	3.87882	14.711	-
19	AAJ76_2300044179	XM_024474707.1	XP_024331124.1	733.017	10622.9	3.85718	14.492	-
20*	AAJ76_1800046124	XM_024474290.1	XP_024331292.1	105.923	1520.95	3.84388	14.359	K01881
21*	AAJ76_90001183	XM_024476579.1	XP_024331645.1	18.097	254.569	3.81424	14.067	K14403
22*	AAJ76_3800017796	XM_024475390.1	XP_024330679.1	164.725	2231.85	3.76011	13.549	-
23	AAJ76_420006123	XM_024475618.1	XP_024330584.1	68.0731	916.756	3.75138	13.4672	-
24*	AAJ76_700084498	XM_024476312.1	XP_024331835.1	389.304	5189.48	3.73662	13.3301	K03065
25*	AAJ76_1500026595	XM_024474089.1	XP_024331394.1	102.496	1356.89	3.72667	13.2385	K18655
26	AAJ76_4600024884	XM_024475702.1	XP_024330520.1	507.685	6720.78	3.72663	13.2382	-
27	AAJ76_4400018037	XM_024475651.1	XP_024330549.1	41.3646	537.592	3.70004	12.9964	-
28	AAJ76_600089551	XM_024476133.1	XP_024331912.1	36.0817	454.387	3.65458	12.5933	-
29	AAJ76_1100050041	XM_024473759.1	XP_024331569.1	107.184	1340.69	3.64481	12.5083	K14306
30*	AAJ76_3600014915	XM_024475308.1	XP_024330736.1	208.472	2605.65	3.64372	12.4988	K02732
31	AAJ76_1700027679	XM_024474221.1	XP_024331321.1	798.671	9836.55	3.62248	12.3162	-
32*	AAJ76_5000102493	XM_024475804.1	XP_024332010.1	17.9545	218.88	3.60773	12.1909	-
33	AAJ76_100088823	XM_024473673.1	XP_024332403.1	244.676	2869.1	3.55165	11.7261	-
34*	AAJ76_1400029376	XM_024474020.1	XP_024331434.1	101.298	1109.11	3.45273	10.949	K00671
35	AAJ76_6800013462	XM_024476224.1	XP_024330212.1	43.3117	462.939	3.41799	10.6885	-
36	AAJ76_4300012768	XM_024475624.1	XP_024330569.1	94.4722	1008.78	3.41657	10.678	K10743
37*	AAJ76_4900014979	XM_024475762.1	XP_024330464.1	126.151	1258.81	3.31883	9.97855	K11884
38	AAJ76_4700020061	XM_024475726.1	XP_024330497.1	120.279	1195.54	3.31321	9.93975	-
39*	AAJ76_500085842	XM_024475889.1	XP_024331997.1	830.632	8069.28	3.28016	9.71464	-
40	AAJ76_200027814	XM_024474484.1	XP_024332253.1	526.768	4904.79	3.21895	9.31109	K03105
41*	AAJ76_1000136258	XM_024473583.1	XP_024332436.1	328.231	2982.68	3.18382	9.0871	K02725
42*	AAJ76_4000129006	XM_024475502.1	XP_024332106.1	125.606	1123.76	3.16136	8.94673	K10753
43	AAJ76_1170005079	XM_024473819.1	XP_024329853.1	33.8201	301.263	3.15507	8.90781	-
44	AAJ76_200091942	XM_024474528.1	XP_024332293.1	217.019	1914.07	3.14075	8.81982	-
45	AAJ76_800088899	XM_024476496.1	XP_024331767.1	1171.26	10200.9	3.12255	8.70926	K02998
46*	AAJ76_1000137730	XM_024473585.1	XP_024332438.1	303.752	2599.46	3.09725	8.55786	K09425
47*	AAJ76_4600020856	XM_024475699.1	XP_024330517.1	84.957	723.986	3.09116	8.52181	-
48	AAJ76_100043085	XM_024473641.1	XP_024332374.1	302.705	2512.98	3.05341	8.30172	K03237
49*	AAJ76_1300020448	XM_024473937.1	XP_024331474.1	29.3717	240.67	3.03456	8.19396	-
50*	AAJ76_1040006841	XM_024473697.1	XP_024329929.1	612.16	4981.59	3.02463	8.13775	K13525
51	AAJ76_4000120163	XM_024475497.1	XP_024332102.1	74.4655	603.817	3.01947	8.1087	K15692
52	AAJ76_600069452	XM_024476114.1	XP_024331896.1	139.571	1126.54	3.01282	8.07141	K07513
53*	AAJ76_1300045335	XM_024473950.1	XP_024331486.1	270.094	2155.43	2.99644	7.98028	-
54	AAJ76_1000017004	XM_024473509.1	XP_024331607.1	2774.65	22104.8	2.99398	7.96669	-
55	AAJ76_1400034559	XM_024474022.1	XP_024331436.1	179.05	1395	2.96183	7.79112	K11644
56*	AAJ76_700039738	XM_024476283.1	XP_024331810.1	168.366	1300.64	2.94955	7.72508	K02147
57	AAJ76_2800021079	XM_024474927.1	XP_024330949.1	101.767	779.339	2.93698	7.65807	K19998
58*	AAJ76_3000121139	XM_024475033.1	XP_024332198.1	127.652	961.71	2.91339	7.53386	-
59*	AAJ76_1600052943	XM_024474166.1	XP_024331363.1	15626.3	115903	2.89086	7.41712	-
60*	AAJ76_2000149161	XM_024474451.1	XP_024332331.1	12535.3	91333	2.86514	7.28607	-
61	AAJ76_80007970	XM_024476490.1	XP_024331710.1	665.122	4838.25	2.8628	7.27426	-
62	AAJ76_800071148	XM_024476480.1	XP_024331753.1	53.049	382.963	2.85181	7.21906	K14168
63*	AAJ76_490008606	XM_024475780.1	XP_024330460.1	267.954	1913.89	2.83646	7.14265	K14006
64*	AAJ76_2500021695	XM_024474797.1	XP_024331040.1	367.664	2615.28	2.8305	7.11321	-
65	AAJ76_3700015785	XM_024475352.1	XP_024330707.1	46.7941	331.641	2.82522	7.08722	K24160
66*	AAJ76_7900011594	XM_024476402.1	XP_024330110.1	530.277	3735.63	2.81653	7.04466	K03768
67	AAJ76_5000018568	XM_024475788.1	XP_024330446.1	483.377	3392.72	2.81122	7.01878	-
68	AAJ76_610001654	XM_024476148.1	XP_024330280.1	895.809	6268.29	2.80681	6.99736	-
69	AAJ76_4700027584	XM_024475731.1	XP_024330502.1	311.093	2167.54	2.80064	6.96749	K02145
70	AAJ76_3500022281	XM_024475275.1	XP_024330771.1	360.232	2502.82	2.79656	6.94782	K09496
71*	AAJ76_2000162940	XM_024474460.1	XP_024332338.1	35.758	248.107	2.79463	6.93853	-
72	AAJ76_800045650	XM_024476465.1	XP_024331739.1	270.146	1863.46	2.78617	6.89796	K03028
73*	AAJ76_4900031547	XM_024475775.1	XP_024330476.1	212.881	1425.57	2.74341	6.69651	K00967
74	AAJ76_900034832	XM_024476590.1	XP_024331661.1	783.791	5192.48	2.72788	6.62481	-
75*	AAJ76_2500031895	XM_024474801.1	XP_024331044.1	13.6862	90.3819	2.72331	6.60386	K22377
76*	AAJ76_1800002922	XM_024474261.1	XP_024329650.1	383.257	2519.51	2.71676	6.57395	-
77*	AAJ76_1500044498	XM_024474101.1	XP_024331404.1	794.305	5221.61	2.71673	6.57381	K02729
78	AAJ76_2100027669	XM_024474574.1	XP_024331188.1	85.9984	564.516	2.71463	6.56425	K01890
79	AAJ76_8400014381	XM_024476534.1	XP_024330061.1	51.4271	335.371	2.70516	6.5213	-
80	AAJ76_900024232	XM_024476584.1	XP_024331655.1	5.08735	32.9115	2.69361	6.4693	-
81	AAJ76_5000129780	XM_024475830.1	XP_024332033.1	28.1298	181.949	2.69336	6.46818	-
82	AAJ76_4700012172	XM_024475720.1	XP_024330491.1	761.884	4927.49	2.69321	6.46751	-
83	AAJ76_313000323	XM_024475156.1	XP_024329423.1	26083.4	166539	2.67466	6.38488	-
84	AAJ76_1300062952	XM_024473961.1	XP_024331497.1	104.068	662.547	2.6705	6.3665	K10865
85	AAJ76_3800018357	XM_024475391.1	XP_024330680.1	543.012	3450.39	2.6677	6.35415	-
86	AAJ76_700039292	XM_024476282.1	XP_024331809.1	93.4976	593.295	2.66575	6.34557	K23358
87	AAJ76_30006318	XM_024475102.1	XP_024332127.1	409.787	2600.28	2.66572	6.34544	K03035
88	AAJ76_1800012566	XM_024474267.1	XP_024331270.1	158.359	995.537	2.65227	6.28656	K02212
89*	AAJ76_1200003978	XM_024473840.1	XP_024329832.1	57.003	358.338	2.65221	6.2863	-
90	AAJ76_1000139409	XM_024473586.1	XP_024332439.1	44.5879	279.133	2.64623	6.26029	-
91	AAJ76_4900030401	XM_024475774.1	XP_024330475.1	1989.58	12302.9	2.62846	6.18366	-
92	AAJ76_1800027614	XM_024474277.1	XP_024331280.1	134.248	826.188	2.62157	6.15419	K14007
93	AAJ76_800009850	XM_024476426.1	XP_024330097.1	102.232	626.912	2.61642	6.13226	K11883
94*	AAJ76_5600021672	XM_024475999.1	XP_024330359.1	69.9943	428.883	2.61527	6.12738	K00654
95	AAJ76_800063378	XM_024476476.1	XP_024331749.1	155.255	946.178	2.60747	6.09434	K01262
96	AAJ76_3300031516	XM_024475210.1	XP_024330828.1	34.2617	207.057	2.59536	6.0434	K21433
97	AAJ76_3300033509	XM_024475212.1	XP_024330830.1	178.117	1075.46	2.59406	6.03795	K00777
98*	AAJ76_600007400	XM_024476061.1	XP_024330293.1	124.274	748.883	2.59122	6.02608	-
99	AAJ76_3500010795	XM_024475270.1	XP_024330766.1	133.873	804.913	2.58797	6.01252	-
100	AAJ76_2100039300	XM_024474578.1	XP_024331191.1	146.425	875.582	2.58008	5.97973	-
101	AAJ76_5500024656	XM_024475984.1	XP_024330371.1	287.832	1715.96	2.57572	5.96168	K10807
102*	AAJ76_3700034885	XM_024475370.1	XP_024330724.1	233.369	1373.52	2.55719	5.8856	K00787
103	AAJ76_1800047913	XM_024474291.1	XP_024331293.1	24.6815	143.87	2.54326	5.82905	K08991
104*	AAJ76_2400023015	XM_024474748.1	XP_024331065.1	423.143	2460.52	2.53975	5.81488	K02726
105	AAJ76_6600014704	XM_024476203.1	XP_024330230.1	168.815	980.135	2.53754	5.80598	K14007
106	AAJ76_800083942	XM_024476493.1	XP_024331764.1	314.239	1817.53	2.53204	5.78389	K03038
107	AAJ76_800019192	XM_024476441.1	XP_024331716.1	259.301	1498.88	2.53119	5.78048	K06067
108	AAJ76_900083756	XM_024476631.1	XP_024331697.1	363.374	2070.82	2.51067	5.69885	K05765
109	AAJ76_100038566	XM_024473638.1	XP_024332371.1	17.5469	98.6219	2.49069	5.62047	-
110*	AAJ76_2000141845	XM_024474446.1	XP_024332326.1	11759.8	65562.7	2.47901	5.57515	-
111	AAJ76_4000134397	XM_024475507.1	XP_024332111.1	525.68	2930.74	2.47901	5.57515	K03064
112	AAJ76_700011551	XM_024476261.1	XP_024331791.1	102.342	569.015	2.47507	5.55994	-
113	AAJ76_500092411	XM_024475894.1	XP_024332002.1	9032.3	50058	2.47044	5.54213	-
114	AAJ76_230005618	XM_024474715.1	XP_024331094.1	439.752	2429.51	2.4659	5.52471	K20471
115*	AAJ76_300073135	XM_024475109.1	XP_024332172.1	55.4991	304.74	2.45704	5.49089	-
116	AAJ76_3900038806	XM_024475439.1	XP_024330670.1	347.473	1903.55	2.45372	5.47827	-
117	AAJ76_200080695	XM_024474519.1	XP_024332286.1	57.6563	315.804	2.45348	5.47736	K05956
118	AAJ76_1000174952	XM_024473614.1	XP_024332465.1	756.274	4090.68	2.43536	5.40899	K01336
119	AAJ76_2000165703	XM_024474461.1	XP_024332339.1	83.1084	448.883	2.43327	5.40116	-
120	AAJ76_300068025	XM_024475105.1	XP_024332168.1	557.078	3000.16	2.42909	5.38554	K12883
121	AAJ76_630005575	XM_024476172.1	XP_024330261.1	396.351	2134.55	2.42908	5.3855	K14852
122	AAJ76_2800018510	XM_024474925.1	XP_024330947.1	83.9368	450.954	2.4256	5.37252	-
123	AAJ76_1000055656	XM_024473528.1	XP_024331624.1	1637.55	8776.53	2.42211	5.35954	K11593
124*	AAJ76_5600010148	XM_024475987.1	XP_024330347.1	487.495	2612.36	2.4219	5.35876	K12948
125	AAJ76_1000133260	XM_024473579.1	XP_024332433.1	3917.18	20960.2	2.41977	5.35086	-
126	AAJ76_800067210	XM_024476477.1	XP_024331750.1	560.907	2995.91	2.41716	5.34119	K04567
127	AAJ76_700025512	XM_024476274.1	XP_024331802.1	256.825	1368.53	2.41376	5.32861	K14831
128	AAJ76_4900014035	XM_024475761.1	XP_024330463.1	869.503	4607.26	2.40565	5.29874	K03030
129*	AAJ76_2500027613	XM_024474800.1	XP_024331043.1	124.429	657.717	2.40215	5.2859	K14399
130	AAJ76_500096587	XM_024475898.1	XP_024332006.1	265.545	1391.25	2.38935	5.23921	K12606
131	AAJ76_380006930	XM_024475408.1	XP_024330671.1	40.0428	209.702	2.38873	5.23696	K10754
132	AAJ76_230002022	XM_024474685.1	XP_024331089.1	4405.93	23020.2	2.38538	5.22482	K02898
133	AAJ76_7300013480	XM_024476343.1	XP_024330171.1	106.014	551.862	2.38005	5.20555	-
134	AAJ76_800003767	XM_024476420.1	XP_024330091.1	83.7369	425.365	2.34477	5.07979	-
135*	AAJ76_7300015077	XM_024476344.1	XP_024330172.1	157.095	796.318	2.3417	5.069	K03363
136	AAJ76_900029721	XM_024476588.1	XP_024331659.1	230.428	1167.71	2.3413	5.06759	-
137	AAJ76_200086792	XM_024474523.1	XP_024332289.1	180.631	900.25	2.31728	4.98392	K17302
138	AAJ76_3000147223	XM_024475056.1	XP_024332218.1	209.14	1030.62	2.30096	4.92786	K10739
139	AAJ76_100085744	XM_024473671.1	XP_024332402.1	370.949	1819.83	2.29451	4.90587	K20280
140	AAJ76_790009990	XM_024476414.1	XP_024330109.1	351.021	1717.49	2.29067	4.89283	K11142
141	AAJ76_150008375	XM_024474114.1	XP_024331382.1	2354.35	11426.3	2.27895	4.85325	K11253
142*	AAJ76_200096780	XM_024474533.1	XP_024332297.1	64.6672	313.143	2.27572	4.84239	-
143	AAJ76_1400061810	XM_024474046.1	XP_024331457.1	315.74	1508.33	2.25615	4.77715	K01889
144	AAJ76_600055689	XM_024476105.1	XP_024331889.1	638.968	3030.1	2.24555	4.74218	K03036
145	AAJ76_800062898	XM_024476475.1	XP_024331748.1	256.643	1213.52	2.24136	4.72843	K14773
146	AAJ76_1000110873	XM_024473558.1	XP_024332413.1	1490.05	7044.54	2.24114	4.7277	K03234
147	AAJ76_1900011547	XM_024474339.1	XP_024331232.1	309.227	1460.85	2.24007	4.7242	-
148*	AAJ76_1000152701	XM_024473595.1	XP_024332448.1	118.486	559.525	2.23949	4.7223	K03130
149	AAJ76_590004284	XM_024476044.1	XP_024330306.1	29.9933	141.047	2.23346	4.7026	-
150	AAJ76_3300022746	XM_024475202.1	XP_024330820.1	138.685	649.023	2.22645	4.67981	-
151	AAJ76_3600037707	XM_024475331.1	XP_024330758.1	1845.52	8596.5	2.21973	4.65806	K07374
152	AAJ76_900075697	XM_024476621.1	XP_024331687.1	670.356	3115.18	2.21632	4.64707	K11726
153	AAJ76_1900020462	XM_024474345.1	XP_024331238.1	269.112	1249.01	2.21451	4.64124	K01869
154	AAJ76_2000120738	XM_024474432.1	XP_024332314.1	156.401	723.043	2.20883	4.623	K00326
155*	AAJ76_4000116715	XM_024475496.1	XP_024332101.1	19.1829	88.5843	2.20723	4.61788	K18050
156	AAJ76_560008175	XM_024476007.1	XP_024330346.1	176.298	806.521	2.1937	4.57477	K03243
157	AAJ76_6000101358	XM_024476062.1	XP_024331923.1	1297.41	5924.84	2.19114	4.56666	-
158	AAJ76_900088635	XM_024476637.1	XP_024331702.1	187.458	854.158	2.18794	4.55654	K03025
159	AAJ76_1600070201	XM_024474178.1	XP_024331375.1	528.212	2398.79	2.18312	4.54135	K09495
160	AAJ76_1000180337	XM_024473617.1	XP_024332467.1	21044.6	95449.8	2.18129	4.53559	-
161	AAJ76_5000025645	XM_024475793.1	XP_024330450.1	85.8877	386.255	2.16903	4.49721	-
162	AAJ76_2300016744	XM_024474682.1	XP_024331103.1	122.714	550.833	2.16632	4.48877	K23469
163	AAJ76_270004362	XM_024474889.1	XP_024330967.1	1427.48	6407.46	2.16628	4.48864	K02739
164	AAJ76_1150009092	XM_024473809.1	XP_024329867.1	106.906	479.431	2.16499	4.48463	K00721
165	AAJ76_6100012871	XM_024476146.1	XP_024330286.1	40.3438	180.057	2.15804	4.46308	K10843
166	AAJ76_500066654	XM_024475872.1	XP_024331982.1	400.48	1772.92	2.14632	4.42697	K03242
167	AAJ76_3900033130	XM_024475436.1	XP_024330667.1	77.7437	342.881	2.14091	4.4104	-
168	AAJ76_1300013136	XM_024473929.1	XP_024331466.1	71.5943	315.182	2.13827	4.40234	-
169	AAJ76_650008009	XM_024476196.1	XP_024330238.1	105.028	461.728	2.13627	4.39624	-
170	AAJ76_2100043963	XM_024474582.1	XP_024331195.1	78.1697	342.335	2.13073	4.37939	-
171	AAJ76_1300013871	XM_024473931.1	XP_024331468.1	6975.88	30455.3	2.12625	4.36581	K02962
172*	AAJ76_3500034447	XM_024475284.1	XP_024330780.1	417.662	1822.04	2.12515	4.36248	K02735
173	AAJ76_1000139508	XM_024473587.1	XP_024332440.1	162.731	707.339	2.11991	4.34667	K17297
174	AAJ76_400094525	XM_024475564.1	XP_024332085.1	170.019	738.889	2.11966	4.34592	-
175	AAJ76_3000148489	XM_024475057.1	XP_024332219.1	144.349	617.378	2.09659	4.27697	K03137
176	AAJ76_1600059539	XM_024474171.1	XP_024331368.1	125.309	534.511	2.09273	4.26554	K02214
177	AAJ76_590006390	XM_024476045.1	XP_024330307.1	99.1403	421.041	2.08642	4.24693	-
178	AAJ76_730009229	XM_024476351.1	XP_024330169.1	712.258	3007.76	2.07822	4.22286	K00943
179	AAJ76_1100002830	XM_024473731.1	XP_024329887.1	787.667	3312.27	2.07216	4.20516	K03062
180	AAJ76_1000133017	XM_024473578.1	XP_024332432.1	3599.87	15134.4	2.07182	4.20417	-
181	AAJ76_1900038297	XM_024474354.1	XP_024331247.1	240.074	1002.14	2.06153	4.17429	K03661
182	AAJ76_1000042440	XM_024473520.1	XP_024331617.1	590.712	2456.02	2.05579	4.15771	-
183	AAJ76_4000025484	XM_024475466.1	XP_024330635.1	4150.81	17188.8	2.05	4.14106	-
184	AAJ76_900042834	XM_024476597.1	XP_024331667.1	116.275	480.99	2.04846	4.13664	-
185	AAJ76_5800012528	XM_024476017.1	XP_024330332.1	383.765	1580.53	2.04211	4.11847	K00384
186	AAJ76_800039929	XM_024476461.1	XP_024331735.1	272.502	1119.53	2.03856	4.10835	K03145
187	AAJ76_900086433	XM_024476634.1	XP_024331700.1	219.225	898.094	2.03445	4.09667	K02087
188*	AAJ76_1800060480	XM_024474302.1	XP_024331304.1	165.664	675.846	2.02844	4.07963	-
189	AAJ76_700073809	XM_024476307.1	XP_024331830.1	219.141	890.096	2.0221	4.06175	K03115
190	AAJ76_4000103635	XM_024475487.1	XP_024332093.1	149.307	605.649	2.0202	4.0564	K10752
191	AAJ76_590001288	XM_024476034.1	XP_024330304.1	278.556	1125.46	2.01447	4.04032	K14018
192	AAJ76_3200032718	XM_024475175.1	XP_024330855.1	1733.35	6961.87	2.00591	4.01642	-
193	AAJ76_8100013353	XM_024476504.1	XP_024330086.1	449.928	1797.91	1.99856	3.99601	K03264
194	AAJ76_500016965	XM_024475838.1	XP_024331951.1	215.753	861.855	1.99807	3.99465	K03248
195	AAJ76_1600028874	XM_024474155.1	XP_024331353.1	2506.12	9932.44	1.98669	3.96327	K02737
196	AAJ76_790008475	XM_024476413.1	XP_024330108.1	146.117	578.971	1.98637	3.96239	K01880
197	AAJ76_300077627	XM_024475113.1	XP_024332175.1	2267.13	8774.02	1.95237	3.8701	K07375
198	AAJ76_800032255	XM_024476453.1	XP_024331728.1	1361.31	5248.51	1.94692	3.85551	K07904
199	AAJ76_1500018854	XM_024474082.1	XP_024331388.1	769.039	2962.4	1.94564	3.85209	K02728
200	AAJ76_900081523	XM_024476627.1	XP_024331693.1	948.272	3650.94	1.94489	3.85008	-
201	AAJ76_5500018730	XM_024475981.1	XP_024330369.1	167.87	645.875	1.94391	3.84747	-
202	AAJ76_4300023181	XM_024475633.1	XP_024330575.1	313.821	1206.94	1.94334	3.84595	K05767
203	AAJ76_1300051967	XM_024473954.1	XP_024331490.1	478.766	1840.94	1.94305	3.84518	K15335
204	AAJ76_2100026403	XM_024474572.1	XP_024331186.1	4335.07	16496.3	1.92801	3.8053	K02873
205	AAJ76_1300049627	XM_024473952.1	XP_024331488.1	665.102	2520.44	1.92203	3.78956	-
206	AAJ76_1600058198	XM_024474170.1	XP_024331367.1	813.231	3077.09	1.91983	3.78378	K03063
207	AAJ76_1170009424	XM_024473821.1	XP_024329855.1	506.046	1905.55	1.91287	3.76557	K22503
208	AAJ76_2300029482	XM_024474691.1	XP_024331111.1	78.6103	295.443	1.91009	3.75833	-
209	AAJ76_6000017598	XM_024476052.1	XP_024330296.1	196.642	736.029	1.90419	3.74299	K01867
210	AAJ76_7000117869	XM_024476263.1	XP_024331858.1	52.1651	193.731	1.8929	3.71381	-
211	AAJ76_4500032315	XM_024475684.1	XP_024330541.1	694.295	2577.66	1.89244	3.71263	K02736
212*	AAJ76_2900031484	XM_024474975.1	XP_024330926.1	26.9083	99.7503	1.89027	3.70705	-
213	AAJ76_3900036918	XM_024475438.1	XP_024330669.1	729.233	2698.14	1.88751	3.69996	-
214*	AAJ76_1780005051	XM_024474256.1	XP_024329656.1	36.3713	134.526	1.88701	3.69868	-
215	AAJ76_2610002728	XM_024474851.1	XP_024329488.1	125.646	461.489	1.87693	3.67293	-
216	AAJ76_3400014422	XM_024475236.1	XP_024330798.1	35.8249	131.509	1.87612	3.67086	-
217	AAJ76_2000118999	XM_024474431.1	XP_024332313.1	237.531	870.301	1.8734	3.66395	K00698
218	AAJ76_2300041850	XM_024474706.1	XP_024331123.1	151.138	552.787	1.87086	3.65751	-
219	AAJ76_700079310	XM_024476309.1	XP_024331832.1	23.5262	85.9863	1.86984	3.65492	-
220	AAJ76_3000026021	XM_024475005.1	XP_024330895.1	187.922	685.82	1.8677	3.6495	K10436
221	AAJ76_2200048751	XM_024474644.1	XP_024331161.1	56.52	206.08	1.86637	3.64614	-
222	AAJ76_4000106108	XM_024475489.1	XP_024332095.1	90.2118	328.229	1.86332	3.63844	-
223*	AAJ76_3500027152	XM_024475279.1	XP_024330775.1	98.6606	357.805	1.85863	3.62663	-
224	AAJ76_6000109428	XM_024476072.1	XP_024331932.1	16283.6	58996	1.8572	3.62304	K11252
225*	AAJ76_300067057	XM_024475104.1	XP_024332167.1	108.808	393.703	1.85532	3.61832	-
226	AAJ76_300030593	XM_024475077.1	XP_024332142.1	46.1333	166.848	1.85466	3.61667	K02603
227	AAJ76_3500026282	XM_024475278.1	XP_024330774.1	813.734	2932.77	1.84964	3.6041	-
228	AAJ76_900047912	XM_024476600.1	XP_024331670.1	105.653	380.54	1.84872	3.6018	K11146
229	AAJ76_1400031811	XM_024474021.1	XP_024331435.1	131.098	472.077	1.84837	3.60093	K18670
230	AAJ76_3100047062	XM_024475153.1	XP_024330880.1	157.274	563.231	1.84044	3.58119	-
231	AAJ76_1000134271	XM_024473580.1	XP_024332434.1	265.119	947.404	1.83734	3.57351	-
232*	AAJ76_1800041656	XM_024474288.1	XP_024331290.1	303.018	1081.9	1.83609	3.57041	K06620
233	AAJ76_200052148	XM_024474503.1	XP_024332271.1	6564.83	23384.7	1.83273	3.5621	K02975
234	AAJ76_200068052	XM_024474513.1	XP_024332280.1	10738.3	38192.9	1.83054	3.5567	K02894
235	AAJ76_600034035	XM_024476093.1	XP_024331877.1	402.121	1429.01	1.82932	3.5537	-
236	AAJ76_1120009302	XM_024473797.1	XP_024329878.1	328.433	1164.03	1.82545	3.54418	-
237	AAJ76_3600033629	XM_024475328.1	XP_024330755.1	666.432	2359.31	1.82384	3.54022	-
238	AAJ76_600012463	XM_024476081.1	XP_024331866.1	388.821	1373.47	1.82065	3.5324	K15296
239	AAJ76_3700017887	XM_024475354.1	XP_024330709.1	131.566	463.424	1.81655	3.52238	-
240	AAJ76_2300041523	XM_024474705.1	XP_024331122.1	3156.74	11100.6	1.81413	3.51648	K02940
241	AAJ76_3600015563	XM_024475309.1	XP_024330737.1	2964.86	10411	1.81207	3.51146	K02880
242	AAJ76_5600024811	XM_024476001.1	XP_024330361.1	158.884	557.877	1.81198	3.51124	-
243	AAJ76_680004773	XM_024476230.1	XP_024330208.1	147.646	516.049	1.80536	3.49516	-
244	AAJ76_500021953	XM_024475842.1	XP_024331955.1	366.131	1271.35	1.79593	3.47239	-
245	AAJ76_1800025228	XM_024474275.1	XP_024331278.1	318.971	1103.62	1.79074	3.45992	K01885
246	AAJ76_1400042498	XM_024474031.1	XP_024331444.1	183.263	633.845	1.79022	3.45868	K10842
247	AAJ76_3000132718	XM_024475043.1	XP_024332207.1	347.494	1201.11	1.78931	3.4565	-
248	AAJ76_800073070	XM_024476482.1	XP_024331754.1	83.7616	289.208	1.78775	3.45276	-
249	AAJ76_1300019985	XM_024473936.1	XP_024331473.1	16294	56219.4	1.78672	3.4503	K11251
250	AAJ76_400081465	XM_024475554.1	XP_024332075.1	79.9237	274.859	1.782	3.43903	K08866
251	AAJ76_1260001726	XM_024473909.1	XP_024329803.1	53.9303	185.053	1.77877	3.43134	-
252	AAJ76_1500034932	XM_024474093.1	XP_024331396.1	593.203	2020.4	1.76804	3.40591	-
253	AAJ76_100022026	XM_024473632.1	XP_024332366.1	846.08	2869.63	1.762	3.39168	K01893
254	AAJ76_6000021853	XM_024476056.1	XP_024330299.1	9047.15	30684.8	1.76199	3.39166	K02977
255	AAJ76_600076796	XM_024476121.1	XP_024331902.1	2587.3	8753.17	1.75836	3.38313	K02885
256	AAJ76_2400021585	XM_024474747.1	XP_024331064.1	5160.79	17390.7	1.75265	3.36977	K02866
257	AAJ76_4700019499	XM_024475725.1	XP_024330496.1	192.289	647.014	1.75052	3.3648	-
258	AAJ76_3700024276	XM_024475360.1	XP_024330714.1	2281.15	7663.18	1.74818	3.35935	-
259	AAJ76_4700025693	XM_024475730.1	XP_024330501.1	250.866	841.96	1.74684	3.35623	K11338
260	AAJ76_6000118663	XM_024476079.1	XP_024331939.1	4341.73	14465	1.73623	3.33163	-
261	AAJ76_900081991	XM_024476628.1	XP_024331694.1	5484.58	18154.5	1.72687	3.31009	K02973
262	AAJ76_3800014254	XM_024475388.1	XP_024330677.1	621.972	2043.75	1.7163	3.28593	-
263	AAJ76_280009001	XM_024474946.1	XP_024330939.1	492.728	1608.51	1.70686	3.2645	-
264*	AAJ76_2500012542	XM_024474790.1	XP_024331033.1	453.496	1471.33	1.69796	3.24442	K04802
265	AAJ76_600094913	XM_024476140.1	XP_024331919.1	1992.03	6457.99	1.69685	3.24192	-
266	AAJ76_2000132760	XM_024474442.1	XP_024332322.1	4643.62	14731.9	1.66563	3.17252	K12845
267	AAJ76_1100030560	XM_024473750.1	XP_024331561.1	175.098	551.829	1.65605	3.15152	-
268	AAJ76_7500017326	XM_024476366.1	XP_024330143.1	1038.39	3266.51	1.6534	3.14574	-
269	AAJ76_800095561	XM_024476499.1	XP_024331770.1	281.101	884.232	1.65333	3.14559	K02210
270	AAJ76_200040438	XM_024474494.1	XP_024332263.1	233.708	731.681	1.64651	3.13075	-
271	AAJ76_6900019093	XM_024476237.1	XP_024330204.1	215.48	674.127	1.64547	3.1285	K03143
272	AAJ76_230009406	XM_024474717.1	XP_024331096.1	167.495	522.911	1.64245	3.12196	-
273	AAJ76_2900026271	XM_024474972.1	XP_024330923.1	407.455	1269.68	1.63975	3.11612	-
274	AAJ76_700036386	XM_024476280.1	XP_024331808.1	467.897	1441.46	1.62326	3.0807	-
275	AAJ76_210003439	XM_024474575.1	XP_024331168.1	1161.08	3564.05	1.61805	3.0696	K04564
276	AAJ76_100042163	XM_024473639.1	XP_024332372.1	278.945	853.689	1.61373	3.06042	K14567
277	AAJ76_3200036966	XM_024475178.1	XP_024330858.1	340.436	1039.66	1.61066	3.05392	-
278	AAJ76_5000122810	XM_024475823.1	XP_024332026.1	1803.61	5486.39	1.60497	3.04189	-
279	AAJ76_2600041420	XM_024474839.1	XP_024331021.1	367.804	1114.33	1.59917	3.02969	-
280	AAJ76_4200031563	XM_024475612.1	XP_024330603.1	138.465	419.041	1.59757	3.02633	-
281	AAJ76_340005691	XM_024475254.1	XP_024330790.1	440.241	1327.07	1.59188	3.01442	-
282	AAJ76_2200054417	XM_024474649.1	XP_024331166.1	419.153	1262.52	1.59076	3.01208	K01895
283	AAJ76_900088613	XM_024476636.1	XP_024331701.1	172.394	512.923	1.57303	2.97529	K13431
284	AAJ76_5500012161	XM_024475978.1	XP_024330366.1	1519.33	4515.05	1.57131	2.97174	K10956
285	AAJ76_3300031427	XM_024475209.1	XP_024330827.1	321.392	954.139	1.56986	2.96876	-
286	AAJ76_3300030152	XM_024475208.1	XP_024330826.1	1238.12	3651.94	1.56051	2.94958	K12757
287	AAJ76_4000029099	XM_024475468.1	XP_024330637.1	4501.25	13214	1.55367	2.93563	K02985
288	AAJ76_2200020373	XM_024474624.1	XP_024331142.1	2535.12	7429.99	1.55131	2.93083	K17279
289	AAJ76_1000110692	XM_024473557.1	XP_024332412.1	1269.11	3712.66	1.54864	2.92541	K14004
290	AAJ76_3200022197	XM_024475165.1	XP_024330846.1	70.4516	205.817	1.54666	2.9214	-
291	AAJ76_5000116808	XM_024475816.1	XP_024332020.1	5519.34	16123.2	1.54657	2.92122	K02938
292	AAJ76_500023656	XM_024475843.1	XP_024331956.1	414.97	1207.85	1.54136	2.91069	-
293	AAJ76_230003851	XM_024474702.1	XP_024331091.1	188.343	543.881	1.52993	2.88772	-
294	AAJ76_3400031868	XM_024475247.1	XP_024330808.1	1551	4469.62	1.52696	2.88178	-
295	AAJ76_8100016642	XM_024476507.1	XP_024330089.1	10501	30222	1.52507	2.87801	K02891
296	AAJ76_540002034	XM_024475965.1	XP_024330372.1	182.443	523.676	1.52123	2.87036	K10393
297	AAJ76_4400028317	XM_024475656.1	XP_024330554.1	76.8778	220.057	1.51724	2.86243	-
298	AAJ76_3900018149	XM_024475425.1	XP_024330657.1	555.962	1587.63	1.51382	2.85565	K17972
299	AAJ76_210006160	XM_024474591.1	XP_024331169.1	48.6457	138.154	1.50589	2.84	-
300	AAJ76_2100026368	XM_024474571.1	XP_024331185.1	6662.57	18651.1	1.48511	2.79939	K02960
301	AAJ76_3200037020	XM_024475179.1	XP_024330859.1	2025.8	5664.49	1.48346	2.79619	K02941
302	AAJ76_1800025772	XM_024474276.1	XP_024331279.1	63.6004	177.78	1.48298	2.79526	K10747
303	AAJ76_800087493	XM_024476495.1	XP_024331766.1	63.6776	177.96	1.48269	2.79469	-
304	AAJ76_1000186637	XM_024473622.1	XP_024332471.1	125.247	349.503	1.48053	2.79051	K00787
305	AAJ76_1900042455	XM_024474360.1	XP_024331253.1	33.5512	93.3148	1.47574	2.78126	K03353
306*	AAJ76_3000026865	XM_024475006.1	XP_024330896.1	160.667	446.019	1.47303	2.77604	-
307	AAJ76_1500020103	XM_024474084.1	XP_024331390.1	782.894	2173.07	1.47285	2.7757	K14560
308	AAJ76_2100024520	XM_024474568.1	XP_024331182.1	342.673	948.28	1.46848	2.7673	K22766
309	AAJ76_3000036836	XM_024475014.1	XP_024330903.1	133.095	368.309	1.46846	2.76726	-
310	AAJ76_180001026	XM_024474264.1	XP_024331263.1	24.7797	68.3989	1.46482	2.76029	-
311	AAJ76_410006816	XM_024475587.1	XP_024330607.1	373.098	1029.72	1.46462	2.75991	K00844
312	AAJ76_1100039087	XM_024473755.1	XP_024331565.1	33.7494	93.0034	1.46242	2.7557	-
313	AAJ76_6000019170	XM_024476054.1	XP_024330298.1	88.1393	242.634	1.46093	2.75286	K05288
314	AAJ76_500069592	XM_024475875.1	XP_024331985.1	1122.42	3088.46	1.46027	2.7516	-
315	AAJ76_4600014327	XM_024475695.1	XP_024330513.1	203.564	560.027	1.46001	2.7511	K06158
316	AAJ76_2400030249	XM_024474755.1	XP_024331072.1	1095.8	3006.5	1.4561	2.74366	K11684
317	AAJ76_4000107968	XM_024475490.1	XP_024332096.1	1155.22	3159.17	1.45138	2.7347	-
318	AAJ76_3000117197	XM_024475032.1	XP_024332197.1	148.828	406.187	1.4485	2.72924	-
319	AAJ76_2000100835	XM_024474416.1	XP_024332299.1	474.555	1294.72	1.448	2.7283	K03301
320*	AAJ76_3000039172	XM_024475017.1	XP_024330906.1	75.105	204.771	1.44703	2.72646	K16073
321	AAJ76_1020006461	XM_024473684.1	XP_024329942.1	75.9006	206.78	1.44591	2.72435	-
322	AAJ76_800001242	XM_024476416.1	XP_024330090.1	109.164	296.995	1.44395	2.72065	-
323	AAJ76_3500023136	XM_024475276.1	XP_024330772.1	203.682	553.669	1.44271	2.71831	-
324	AAJ76_1000055954	XM_024473529.1	XP_024331625.1	62.4966	169.648	1.44069	2.71451	-
325	AAJ76_1900034462	XM_024474352.1	XP_024331245.1	381.017	1034.19	1.44057	2.71428	K03238
326	AAJ76_1370001155	XM_024473996.1	XP_024329762.1	305.986	827.849	1.4359	2.70551	K01514
327	AAJ76_300096272	XM_024475125.1	XP_024332186.1	1084.81	2908.23	1.4227	2.68087	K01520
328	AAJ76_1170005013	XM_024473818.1	XP_024329852.1	140.517	374.306	1.41348	2.66379	K11136
329	AAJ76_1600056373	XM_024474169.1	XP_024331366.1	109.53	291.654	1.41293	2.66277	K02149
330	AAJ76_4300026850	XM_024475634.1	XP_024330576.1	755.943	2004.79	1.4071	2.65204	-
331	AAJ76_1400045719	XM_024474033.1	XP_024331446.1	179.019	474.215	1.40542	2.64895	-
332	AAJ76_5050002	XM_024475905.1	XP_024329286.1	71.9949	190.377	1.40289	2.64431	-
333*	AAJ76_2300023384	XM_024474687.1	XP_024331107.1	94.3291	248.779	1.39909	2.63735	K03539
334	AAJ76_1250004857	XM_024473905.1	XP_024329812.1	404.19	1063.9	1.39625	2.63217	-
335	AAJ76_1900010255	XM_024474337.1	XP_024331230.1	320.909	842.739	1.39292	2.6261	-
336	AAJ76_300027502	XM_024475075.1	XP_024332140.1	145.019	380.607	1.39206	2.62453	-
337	AAJ76_1600063485	XM_024474174.1	XP_024331371.1	904.58	2352.89	1.37912	2.6011	K03037
338	AAJ76_4900025696	XM_024475768.1	XP_024330470.1	1147.23	2967.37	1.37103	2.58655	K12492
339	AAJ76_750004961	XM_024476369.1	XP_024330134.1	126.473	326.402	1.36782	2.5808	-
340	AAJ76_200026614	XM_024474482.1	XP_024332251.1	3654.82	9380.05	1.35979	2.56648	K07889
341	AAJ76_700084794	XM_024476313.1	XP_024331836.1	189.843	486.427	1.35741	2.56225	-
342	AAJ76_400043408	XM_024475538.1	XP_024332063.1	138.311	352.496	1.3497	2.54859	K02216
343	AAJ76_4600019288	XM_024475698.1	XP_024330516.1	399.528	1018.21	1.34966	2.54852	K03267
344	AAJ76_1500026303	XM_024474088.1	XP_024331393.1	389.216	990.535	1.34764	2.54495	-
345	AAJ76_2500014632	XM_024474791.1	XP_024331034.1	266.87	678.787	1.34682	2.54351	K11131
346	AAJ76_3300022893	XM_024475203.1	XP_024330821.1	4616.64	11740.9	1.34663	2.54317	K02883
347	AAJ76_800029636	XM_024476449.1	XP_024331724.1	165.113	419.679	1.34584	2.54178	K15429
348*	AAJ76_359000327	XM_024475302.1	XP_024329377.1	283.113	719.252	1.34512	2.54051	-
349	AAJ76_5400021149	XM_024475966.1	XP_024330384.1	284.446	721.693	1.34323	2.53719	K01870
350	AAJ76_1700034619	XM_024474227.1	XP_024331327.1	467.172	1177.99	1.33431	2.52155	-
351	AAJ76_3700016580	XM_024475353.1	XP_024330708.1	136.19	343.121	1.3331	2.51943	-
352*	AAJ76_1100054231	XM_024473762.1	XP_024331572.1	704.144	1773.09	1.33232	2.51807	-
353	AAJ76_8000012774	XM_024476418.1	XP_024330100.1	528.638	1328.1	1.32901	2.5123	K02727
354	AAJ76_100015526	XM_024473597.1	XP_024332358.1	191.73	480.72	1.32612	2.50727	K06269
355	AAJ76_2300040426	XM_024474704.1	XP_024331121.1	784.688	1967.19	1.32594	2.50696	K02896
356	AAJ76_1800023094	XM_024474274.1	XP_024331277.1	392.996	983.228	1.32301	2.50188	K03135
357	AAJ76_2000138569	XM_024474445.1	XP_024332325.1	86.4261	216.117	1.32227	2.50059	-
358	AAJ76_1110002804	XM_024473789.1	XP_024329882.1	4732.97	11810.7	1.31928	2.49542	K02974
359	AAJ76_3000011883	XM_024474994.1	XP_024330886.1	324.25	806.808	1.31512	2.48823	-
360	AAJ76_1000129125	XM_024473573.1	XP_024332427.1	187.378	465.164	1.31179	2.48249	-
361	AAJ76_130008991	XM_024473971.1	XP_024331465.1	1040.55	2578.28	1.30907	2.47782	-
362	AAJ76_4900027520	XM_024475769.1	XP_024330471.1	79.6715	197.372	1.30879	2.47734	K04043
363	AAJ76_3400017331	XM_024475239.1	XP_024330801.1	1911.32	4704.31	1.29941	2.46128	-
364*	AAJ76_2300022418	XM_024474686.1	XP_024331106.1	6875.45	16903.7	1.29781	2.45855	-
365	AAJ76_1800030505	XM_024474278.1	XP_024331281.1	1278.85	3139.12	1.29551	2.45464	-
366	AAJ76_1300067750	XM_024473964.1	XP_024331500.1	212.175	520.352	1.29423	2.45246	-
367	AAJ76_5600010920	XM_024475988.1	XP_024330348.1	151.413	370.228	1.28992	2.44514	K07277
368*	AAJ76_600071182	XM_024476115.1	XP_024331897.1	189.178	462.15	1.28862	2.44294	-
369	AAJ76_2200025852	XM_024474628.1	XP_024331146.1	1956.44	4778.22	1.28825	2.44232	K03066
370	AAJ76_4700017172	XM_024475723.1	XP_024330494.1	225.228	548.767	1.28481	2.4365	-
371	AAJ76_300075549	XM_024475111.1	XP_024332174.1	168.895	409.905	1.27916	2.42698	K01874
372	AAJ76_1300029957	XM_024473941.1	XP_024331478.1	167.686	406.105	1.27609	2.42182	K10755
373	AAJ76_9000522	XM_024476604.1	XP_024331644.1	149.389	361.459	1.27476	2.41959	-
374	AAJ76_1900047116	XM_024474364.1	XP_024331256.1	385.801	931.256	1.27132	2.41382	K02540
375	AAJ76_380007041	XM_024475409.1	XP_024330672.1	476.995	1149.16	1.26853	2.40916	K04499
376	AAJ76_4000135822	XM_024475508.1	XP_024332112.1	161.734	387.51	1.26061	2.39597	-
377	AAJ76_4900011708	XM_024475759.1	XP_024330462.1	85.7171	205.254	1.25975	2.39454	K12603
378	AAJ76_500020864	XM_024475841.1	XP_024331954.1	470.563	1125.3	1.25785	2.39139	-
379	AAJ76_600027435	XM_024476089.1	XP_024331873.1	271.326	644.215	1.24751	2.37431	-
380	AAJ76_10008591	XM_024473672.1	XP_024332354.1	1047.38	2471.34	1.23851	2.35955	-
381	AAJ76_100090983	XM_024473674.1	XP_024332404.1	2979.61	6949.48	1.22178	2.33234	K02877
382	AAJ76_530009238	XM_024475958.1	XP_024330390.1	175.505	407.272	1.21448	2.32057	K18551
383	AAJ76_4400031148	XM_024475659.1	XP_024330557.1	3955.12	9139.82	1.20845	2.31089	K02995
384	AAJ76_690004514	XM_024476238.1	XP_024330198.1	958.693	2207.26	1.20312	2.30237	-
385	AAJ76_2400035546	XM_024474760.1	XP_024331077.1	6834.72	15729.6	1.20252	2.30141	K02957
386	AAJ76_1300069265	XM_024473966.1	XP_024331501.1	4809.5	11037.8	1.1985	2.29501	K02868
387	AAJ76_1800036836	XM_024474283.1	XP_024331285.1	161.101	369.261	1.19668	2.29212	K00728
388	AAJ76_390006320	XM_024475442.1	XP_024330649.1	387.275	887.425	1.19627	2.29146	K20793
389	AAJ76_630009081	XM_024476175.1	XP_024330264.1	904.477	2068.1	1.19315	2.28651	-
390	AAJ76_540007827	XM_024475973.1	XP_024330377.1	145.633	332.379	1.19049	2.2823	K03350
391	AAJ76_1800058791	XM_024474300.1	XP_024331302.1	601.775	1367.59	1.18434	2.27259	K06013
392	AAJ76_7100010747	XM_024476326.1	XP_024330188.1	679.041	1538.64	1.18008	2.26589	-
393	AAJ76_1700040112	XM_024474230.1	XP_024331330.1	263.534	596.904	1.17951	2.265	K11836
394	AAJ76_2100037969	XM_024474577.1	XP_024331190.1	428.649	969.1	1.17685	2.26083	K17267
395	AAJ76_730002310	XM_024476347.1	XP_024330165.1	133.963	302.166	1.1735	2.25558	K10597
396	AAJ76_770004886	XM_024476390.1	XP_024330127.1	4563.43	10281.6	1.17188	2.25305	K07953
397	AAJ76_700053233	XM_024476294.1	XP_024331819.1	362.515	815.831	1.17023	2.25048	K03131
398	AAJ76_8000012728	XM_024476417.1	XP_024330099.1	140.044	314.524	1.16729	2.24589	K15541
399	AAJ76_120007525	XM_024473884.1	XP_024331508.1	205.246	460.936	1.16721	2.24577	K02542
400	AAJ76_1600021854	XM_024474147.1	XP_024331345.1	1419.97	3179.2	1.1628	2.23892	K02934
401	AAJ76_750004818	XM_024476368.1	XP_024330133.1	430.526	962.485	1.16066	2.2356	K07893
402	AAJ76_5300026671	XM_024475953.1	XP_024330404.1	280.243	625.073	1.15735	2.23047	-
403	AAJ76_3700010706	XM_024475346.1	XP_024330702.1	459.565	1017.43	1.14659	2.2139	-
404	AAJ76_5100030271	XM_024475921.1	XP_024330433.1	48.8885	107.285	1.13388	2.19448	-
405	AAJ76_500010561	XM_024475807.1	XP_024331946.1	416.262	909.194	1.1271	2.18419	-
406	AAJ76_1600028830	XM_024474154.1	XP_024331352.1	280.17	609.961	1.12241	2.1771	K24418
407	AAJ76_1700034799	XM_024474228.1	XP_024331328.1	320.125	695.966	1.12038	2.17404	K11649
408	AAJ76_4000100080	XM_024475483.1	XP_024332089.1	629.941	1365.13	1.11575	2.16708	-
409	AAJ76_200036754	XM_024474490.1	XP_024332259.1	430.035	930.982	1.1143	2.1649	K12581
410	AAJ76_1500010459	XM_024474077.1	XP_024331383.1	836.754	1809.13	1.11242	2.16208	K09494
411	AAJ76_1800051202	XM_024474293.1	XP_024331295.1	511.984	1105.81	1.11093	2.15985	K03097
412	AAJ76_1180002683	XM_024473823.1	XP_024329844.1	225.406	485.776	1.10777	2.15512	K14564
413	AAJ76_900027955	XM_024476587.1	XP_024331658.1	897.618	1929.63	1.10415	2.14972	K09499
414	AAJ76_1600061959	XM_024474172.1	XP_024331369.1	116.575	249.575	1.09822	2.1409	-
415	AAJ76_700088893	XM_024476314.1	XP_024331837.1	120.486	257.916	1.09804	2.14064	K12599
416	AAJ76_630003314	XM_024476170.1	XP_024330259.1	197.216	421.718	1.0965	2.13835	K07583
417	AAJ76_5800011845	XM_024476016.1	XP_024330331.1	1165.48	2476.61	1.08744	2.12497	-
418	AAJ76_600073769	XM_024476116.1	XP_024331898.1	1128.1	2369.85	1.0709	2.10074	K09497
419	AAJ76_1000049663	XM_024473526.1	XP_024331622.1	421.742	884.101	1.06785	2.09631	K01892
420	AAJ76_1200006427	XM_024473842.1	XP_024329834.1	311.954	652.468	1.06457	2.09155	-
421	AAJ76_700049564	XM_024476292.1	XP_024331818.1	80.9338	169.269	1.0645	2.09144	K00555
422	AAJ76_1500010697	XM_024474078.1	XP_024331384.1	431.259	893.216	1.05046	2.07119	K14309
423	AAJ76_3000124483	XM_024475034.1	XP_024332199.1	55.5712	114.775	1.0464	2.06537	-
424	AAJ76_20002467	XM_024474480.1	XP_024332234.1	121.227	248.981	1.03832	2.05383	K06678
425	AAJ76_600047985	XM_024476103.1	XP_024331887.1	155.268	318.071	1.03459	2.04853	-
426	AAJ76_800040393	XM_024476462.1	XP_024331736.1	7696.13	15740.4	1.03227	2.04524	K02901
427	AAJ76_400036629	XM_024475535.1	XP_024332060.1	11444.3	23089.5	1.01261	2.01756	K02955
428	AAJ76_2900032996	XM_024474977.1	XP_024330928.1	427.708	859.875	1.0075	2.01042	-
429	AAJ76_5600015397	XM_024475992.1	XP_024330352.1	13452.7	27035.1	1.00694	2.00964	-
*= core genes

## Sheet: supp 5. S-5 down DEG list
Supplementary Table 5. Down-regulated DEG list of NcSp / 5 d.p.i. comparison group
No.	Gene ID	Transcripts ID	Protein ID	N.c spore FPKM	5 d.p.i. FPKM	Log2(fold_change)	Fold change	Ko annotation
1*	AAJ76_3000166929	XM_024475053.1	XP_024332132.1	118787	207.718	-9.15954	-571.869	-
2*	AAJ76_1100066671	XM_024473765.1	XP_024331575.1	659735	4001.88	-7.36507	-164.857	K11204
3*	AAJ76_1000034815	XM_024473508.1	XP_024331606.1	42835	330.722	-7.01703	-129.52	-
4*	AAJ76_5000123970	XM_024475887.1	XP_024331945.1	33676.5	328.009	-6.68186	-102.669	-
5*	AAJ76_1000016205	XM_024473550.1	XP_024331600.1	97815.6	1570.42	-5.96085	-62.2866	-
6*	AAJ76_3000130927	XM_024475038.1	XP_024332203.1	38208.8	707.527	-5.75498	-54.0035	K04354
7*	AAJ76_600056886	XM_024476106.1	XP_024331890.1	28734.1	627.272	-5.51753	-45.8081	-
8*	AAJ76_1400038041	XM_024474019.1	XP_024331433.1	25352.4	738.533	-5.10131	-34.3279	-
9*	AAJ76_100008081	XM_024473769.1	XP_024331578.1	73487.3	2295.2	-5.0008	-32.0177	-
10*	AAJ76_1200039497	XM_024473854.1	XP_024331519.1	5106.97	165.896	-4.94412	-30.7842	K01810
11*	AAJ76_700021646	XM_024476270.1	XP_024331798.1	32261.6	1105.28	-4.86734	-29.1887	K00111
12*	AAJ76_3000138557	XM_024475045.1	XP_024332209.1	9373.88	454.819	-4.36528	-20.6101	-
13*	AAJ76_1400049530	XM_024474027.1	XP_024331441.1	19069.2	940.871	-4.3411	-20.2676	-
14*	AAJ76_3000013908	XM_024474997.1	XP_024330889.1	2054.54	109.068	-4.23551	-18.8372	-
15	AAJ76_800024806	XM_024476445.1	XP_024331720.1	3269.46	174.262	-4.22972	-18.7617	-
16*	AAJ76_1600026917	XM_024474151.1	XP_024331349.1	4034.58	217.044	-4.21636	-18.5888	-
17*	AAJ76_1200023091	XM_024473888.1	XP_024331509.1	30752.4	1763.82	-4.12392	-17.4351	K08592
18*	AAJ76_1200075250	XM_024473878.1	XP_024331542.1	30325	1783.01	-4.08812	-17.0077	K15196
19*	AAJ76_500002913	XM_024475855.1	XP_024331967.1	2425.04	153.663	-3.98017	-15.7816	-
20	AAJ76_6700015327	XM_024476236.1	XP_024330203.1	888.811	56.5732	-3.97369	-15.7109	-
21	AAJ76_1200051087	XM_024473869.1	XP_024331534.1	1301.28	83.5067	-3.9619	-15.583	-
22	AAJ76_400058716	XM_024475545.1	XP_024332068.1	2579.49	172.707	-3.90068	-14.9356	-
23	AAJ76_200020913	XM_024474477.1	XP_024332248.1	264.258	17.9306	-3.88145	-14.7378	K10848
24*	AAJ76_450001236	XM_024475676.1	XP_024330533.1	1534.7	109.361	-3.81079	-14.0334	-
25*	AAJ76_700055502	XM_024476289.1	XP_024331816.1	1561.91	115.579	-3.75636	-13.5138	-
26*	AAJ76_540009776	XM_024475985.1	XP_024330364.1	6804.61	504.317	-3.75411	-13.4927	-
27*	AAJ76_4000034017	XM_024475560.1	XP_024332081.1	28907.2	2169.41	-3.73605	-13.3249	K17498
28	AAJ76_3900010961	XM_024475474.1	XP_024330643.1	395.026	29.6679	-3.73497	-13.3149	-
29*	AAJ76_5300010539	XM_024475946.1	XP_024330397.1	1055.6	79.59	-3.72933	-13.263	-
30	AAJ76_6800017741	XM_024476234.1	XP_024330201.1	435.195	33.9819	-3.67882	-12.8066	-
31*	AAJ76_4390003	XM_024475707.1	XP_024330524.1	1274.07	102.248	-3.6393	-12.4606	-
32*	AAJ76_870002930	XM_024476575.1	XP_024330019.1	6270.11	507.082	-3.6282	-12.3651	-
33*	AAJ76_2200013396	XM_024474625.1	XP_024331143.1	2280.26	185.549	-3.61933	-12.2893	-
34*	AAJ76_700083198	XM_024476335.1	XP_024330184.1	2286.05	186.617	-3.6147	-12.2499	-
35*	AAJ76_630009567	XM_024476189.1	XP_024330243.1	398502	32947.1	-3.59636	-12.0952	K09140
36*	AAJ76_4000112883	XM_024475493.1	XP_024332099.1	117599	9836.2	-3.57963	-11.9557	K00134
37	AAJ76_2000137889	XM_024474444.1	XP_024332324.1	1650.85	138.089	-3.57954	-11.955	K10639
38*	AAJ76_2400016468	XM_024474749.1	XP_024331066.1	376.187	31.8713	-3.56112	-11.8033	K14574
39*	AAJ76_1000167844	XM_024473589.1	XP_024332442.1	31669.1	2762.88	-3.51883	-11.4623	K16945
40	AAJ76_800011183	XM_024476435.1	XP_024331712.1	1543	138.455	-3.47825	-11.1444	-
41	AAJ76_1380003009	XM_024474124.1	XP_024329722.1	341.098	30.8926	-3.46486	-11.0415	-
42*	AAJ76_1100063833	XM_024473764.1	XP_024331574.1	8662.51	786.153	-3.4619	-11.0188	-
43*	AAJ76_500012159	XM_024475820.1	XP_024332024.1	6912.59	638.326	-3.43686	-10.8292	-
44*	AAJ76_1600023921	XM_024474220.1	XP_024331320.1	978848	95231.2	-3.36158	-10.2787	-
45*	AAJ76_730007221	XM_024476401.1	XP_024330121.1	8007.8	791.943	-3.33794	-10.1116	-
46*	AAJ76_2000123864	XM_024474436.1	XP_024332317.1	34321.1	3400.9	-3.3351	-10.0917	-
47*	AAJ76_2100039905	XM_024474618.1	XP_024331137.1	1100.72	109.45	-3.3301	-10.0568	-
48*	AAJ76_4100013164	XM_024475597.1	XP_024330589.1	199.761	20.3637	-3.29421	-9.80971	K01823
49*	AAJ76_2200012361	XM_024474619.1	XP_024331138.1	9492.18	978.84	-3.27759	-9.69735	-
50*	AAJ76_6700010761	XM_024476215.1	XP_024330221.1	2118.29	219.486	-3.2707	-9.65114	-
51*	AAJ76_4000102274	XM_024475486.1	XP_024332092.1	34979.7	3645.8	-3.26221	-9.59452	K09503
52*	AAJ76_300014307	XM_024475050.1	XP_024332214.1	12879	1344.48	-3.2599	-9.57917	-
53*	AAJ76_6700018771	XM_024476222.1	XP_024330211.1	13595.4	1426.71	-3.25236	-9.52923	-
54	AAJ76_1300059626	XM_024473955.1	XP_024331491.1	675.662	71.8761	-3.23272	-9.40039	K04525
55*	AAJ76_1800004969	XM_024474368.1	XP_024331260.1	9127.07	982.38	-3.2158	-9.29078	K00615
56*	AAJ76_5600018854	XM_024476012.1	XP_024330337.1	5336.5	576.445	-3.21064	-9.25761	-
57*	AAJ76_3600001442	XM_024475307.1	XP_024330735.1	942.169	101.902	-3.20881	-9.24588	-
58*	AAJ76_700071458	XM_024476304.1	XP_024331827.1	3685.59	414.061	-3.15398	-8.90108	K10847
59	AAJ76_400047493	XM_024475540.1	XP_024332065.1	161.803	18.2979	-3.1445	-8.84278	K08740
60	AAJ76_1200048732	XM_024473868.1	XP_024331533.1	181.036	20.5629	-3.13816	-8.80401	K14566
61*	AAJ76_10300011087	XM_024473715.1	XP_024329908.1	2938.55	334.117	-3.13668	-8.79498	-
62*	AAJ76_340005001	XM_024475287.1	XP_024330763.1	40508.6	4609.61	-3.13551	-8.78785	-
63*	AAJ76_1900055189	XM_024474511.1	XP_024332278.1	23572	2686.82	-3.1331	-8.77318	-
64	AAJ76_1600033726	XM_024474152.1	XP_024331350.1	2757.54	315.26	-3.12877	-8.74689	K22825
65	AAJ76_1200045520	XM_024473867.1	XP_024331532.1	352.436	40.5548	-3.11942	-8.69038	-
66*	AAJ76_900053566	XM_024476605.1	XP_024331673.1	443.284	51.643	-3.10159	-8.58364	-
67*	AAJ76_7100012925	XM_024476332.1	XP_024330182.1	2877.5	336.747	-3.09508	-8.545	-
68*	AAJ76_1300029257	XM_024474049.1	XP_024331460.1	5312.88	624.835	-3.08795	-8.50287	-
69*	AAJ76_1000065899	XM_024473533.1	XP_024331629.1	96438	11363	-3.08526	-8.48703	-
70*	AAJ76_1200058338	XM_024473871.1	XP_024331535.1	1265.27	149.484	-3.08138	-8.46424	-
71*	AAJ76_2000135149	XM_024474443.1	XP_024332323.1	807.119	95.5404	-3.0786	-8.44794	K21989
72	AAJ76_3900023405	XM_024475453.1	XP_024329342.1	1071.88	126.91	-3.07827	-8.44601	-
73*	AAJ76_400035759	XM_024475534.1	XP_024332059.1	10422.3	1244.95	-3.06551	-8.37164	K00850
74	AAJ76_3000159393	XM_024475041.1	XP_024332131.1	294.85	35.3009	-3.06221	-8.35251	K19852
75*	AAJ76_3600017293	XM_024475316.1	XP_024330744.1	986.092	119.064	-3.04999	-8.28206	K14857
76*	AAJ76_280006733	XM_024474970.1	XP_024330921.1	32568.2	3946.19	-3.04493	-8.25306	-
77*	AAJ76_500004284	XM_024475881.1	XP_024331990.1	601.207	73.0027	-3.04184	-8.23541	K14402
78	AAJ76_510006951	XM_024475940.1	XP_024330391.1	711.145	86.8427	-3.03367	-8.1889	K18551
79*	AAJ76_1400012363	XM_024474053.1	XP_024331421.1	3963.35	489.162	-3.01834	-8.10235	K09419
80*	AAJ76_1260004549	XM_024473910.1	XP_024329801.1	1288.46	159.497	-3.01405	-8.07829	K10746
81*	AAJ76_6000105625	XM_024476260.1	XP_024331856.1	1806.85	225.32	-3.00343	-8.01904	-
82*	AAJ76_970001072	XM_024473621.1	XP_024332470.1	34687.6	4414.21	-2.97419	-7.85815	-
83*	AAJ76_1370002521	XM_024474001.1	XP_024329761.1	16777.5	2152.02	-2.96277	-7.79619	-
84*	AAJ76_1300065711	XM_024473956.1	XP_024331492.1	2818.19	368.323	-2.93572	-7.65138	-
85*	AAJ76_200015157	XM_024474455.1	XP_024332242.1	917.727	121.081	-2.92209	-7.57943	-
86*	AAJ76_1000040158	XM_024473514.1	XP_024331611.1	17977.4	2373.17	-2.92129	-7.57523	-
87*	AAJ76_710008572	XM_024476350.1	XP_024330168.1	22045.4	2941.14	-2.90603	-7.49553	K00162
88	AAJ76_1800044289	XM_024474329.1	XP_024329626.1	246.439	32.968	-2.90209	-7.47509	-
89*	AAJ76_5600016640	XM_024475996.1	XP_024330356.1	43163.2	5790.68	-2.898	-7.45392	-
90	AAJ76_4000157161	XM_024475828.1	XP_024332031.1	184.522	25.2	-2.8723	-7.32232	-
91	AAJ76_20005854	XM_024474505.1	XP_024332273.1	151.569	21.0838	-2.84577	-7.18889	-
92	AAJ76_300025680	XM_024475074.1	XP_024332139.1	829.866	115.965	-2.83919	-7.15618	-
93*	AAJ76_1500049885	XM_024474100.1	XP_024331403.1	8108.37	1136.64	-2.83463	-7.1336	-
94*	AAJ76_1200040257	XM_024473855.1	XP_024331520.1	6434.33	908.267	-2.8246	-7.08418	-
95*	AAJ76_6900015077	XM_024476311.1	XP_024331834.1	5225.5	744.374	-2.81147	-7.01999	-
96	AAJ76_2600021468	XM_024474829.1	XP_024331013.1	3393.42	485.613	-2.80486	-6.98791	K19045
97*	AAJ76_1000117079	XM_024473552.1	XP_024332408.1	2548.31	367.755	-2.79272	-6.92935	-
98*	AAJ76_420003997	XM_024475616.1	XP_024330582.1	5563.53	803.465	-2.79169	-6.9244	K15306
99*	AAJ76_300036320	XM_024475083.1	XP_024332147.1	1527.26	221.584	-2.78503	-6.89251	-
100	AAJ76_2900039881	XM_024474986.1	XP_024329441.1	491.063	72.4081	-2.76169	-6.7819	-
101*	AAJ76_1400056492	XM_024474037.1	XP_024331449.1	3223.82	477.156	-2.75624	-6.75633	K01803
102*	AAJ76_800036056	XM_024476456.1	XP_024331730.1	14334.1	2133.42	-2.74821	-6.71883	K04382
103*	AAJ76_570005063	XM_024476021.1	XP_024330323.1	1444.29	216.6	-2.73725	-6.66798	-
104	AAJ76_7300010540	XM_024476359.1	XP_024330160.1	755.185	113.582	-2.73309	-6.64878	-
105*	AAJ76_1180005488	XM_024473843.1	XP_024329835.1	701.439	106.786	-2.7156	-6.56866	K03231
106*	AAJ76_220008148	XM_024474684.1	XP_024331105.1	23958.1	3652.16	-2.71369	-6.55997	K02144
107*	AAJ76_1400036761	XM_024474009.1	XP_024331423.1	95516.2	14664.3	-2.70344	-6.51353	-
108*	AAJ76_1100044618	XM_024473886.1	XP_024331548.1	14238.4	2190.42	-2.70051	-6.50032	-
109*	AAJ76_2800037781	XM_024474981.1	XP_024330932.1	2546.46	392.414	-2.69805	-6.48924	-
110*	AAJ76_1700062503	-	-	19005.2	2947.71	-2.68872	-6.44741	-
111*	AAJ76_1200045493	XM_024473864.1	XP_024331529.1	2414.05	374.982	-2.68656	-6.43777	K09602
112*	AAJ76_800022293	XM_024476442.1	XP_024331717.1	2059.73	322.471	-2.67522	-6.38736	K06965
113*	AAJ76_2000103025	XM_024474419.1	XP_024332302.1	16413.1	2572.4	-2.67366	-6.38046	-
114*	AAJ76_970005584	XM_024473625.1	XP_024332474.1	6096.27	956.005	-2.67284	-6.37683	-
115*	AAJ76_800026843	XM_024476447.1	XP_024331722.1	1307.91	208.322	-2.65037	-6.27828	K10735
116*	AAJ76_4300015194	XM_024475627.1	XP_024330571.1	10076.6	1625.73	-2.63185	-6.1982	-
117*	AAJ76_2000107630	XM_024474425.1	XP_024332308.1	575.901	93.3615	-2.62492	-6.1685	K21797
118*	AAJ76_200031645	XM_024474487.1	XP_024332256.1	679.728	110.608	-2.6195	-6.14537	K15201
119	AAJ76_5450003	XM_024475977.1	XP_024330365.1	685.428	111.619	-2.61843	-6.14081	K03128
120*	AAJ76_2600025454	XM_024474838.1	XP_024331020.1	2220.26	363.227	-2.61179	-6.11262	-
121	AAJ76_6900016864	XM_024476324.1	XP_024331846.1	1318.63	218.004	-2.59661	-6.04864	-
122*	AAJ76_500020153	XM_024475840.1	XP_024331953.1	9687.78	1606.42	-2.59231	-6.03064	K00697
123	AAJ76_3800028843	XM_024475441.1	XP_024330648.1	771.421	128.217	-2.58893	-6.01652	-
124*	AAJ76_1500046439	XM_024474098.1	XP_024331401.1	4945.7	823.487	-2.58636	-6.00581	-
125*	AAJ76_5900024124	XM_024476050.1	XP_024330294.1	4581.58	774.864	-2.56383	-5.91275	-
126*	AAJ76_3600030287	XM_024475403.1	XP_024330692.1	1620.26	274.311	-2.56234	-5.90665	-
127*	AAJ76_1000059621	XM_024473519.1	XP_024331616.1	888.201	153.078	-2.53662	-5.80228	-
128	AAJ76_500036547	XM_024476066.1	XP_024331927.1	357.017	62.4228	-2.51585	-5.71935	-
129*	AAJ76_4000033909	XM_024475578.1	XP_024330610.1	12593.5	2204.58	-2.5141	-5.71241	-
130*	AAJ76_2000147654	XM_024474527.1	XP_024332237.1	2602.71	456.027	-2.51283	-5.70739	K15082
131	AAJ76_1700010818	XM_024474289.1	XP_024331291.1	378.255	66.4682	-2.50862	-5.69075	K15083
132*	AAJ76_1880003041	XM_024474344.1	XP_024331237.1	396.08	69.6706	-2.50717	-5.68504	K22415
133*	AAJ76_3800021344	XM_024475398.1	XP_024330687.1	5123.91	901.945	-2.50614	-5.68098	K00161
134*	AAJ76_6600019728	XM_024476212.1	XP_024330218.1	28729.1	5107.81	-2.49173	-5.62452	K11838
135*	AAJ76_3100024039	XM_024475199.1	XP_024330817.1	1796.1	321.696	-2.4811	-5.58323	-
136	AAJ76_5100026610	XM_024475964.1	XP_024330383.1	389.803	70.495	-2.46715	-5.5295	-
137*	AAJ76_1800052411	XM_024474406.1	XP_024331219.1	1082.24	195.82	-2.46642	-5.52671	K07561
138*	AAJ76_1000120998	XM_024473564.1	XP_024332418.1	8913.3	1615.97	-2.46356	-5.51576	K14689
139*	AAJ76_2000114432	XM_024474430.1	XP_024332312.1	1534.63	280.984	-2.44934	-5.46166	-
140*	AAJ76_50008491	XM_024475912.1	XP_024330424.1	26246.3	4810.61	-2.44782	-5.45591	-
141*	AAJ76_1700017966	XM_024474295.1	XP_024331297.1	17482.6	3208.92	-2.44577	-5.44816	K14768
142*	AAJ76_300051571	XM_024475097.1	XP_024332161.1	7673.02	1408.68	-2.44545	-5.44696	-
143*	AAJ76_2750002	XM_024474934.1	XP_024330956.1	3888.95	715.346	-2.44267	-5.43647	-
144*	AAJ76_1100055786	XM_024473756.1	XP_024331566.1	618.847	114.397	-2.43554	-5.40967	K09485
145*	AAJ76_4600022664	XM_024475773.1	XP_024330456.1	3977.21	740.027	-2.42611	-5.37442	-
146	AAJ76_3760003	XM_024475410.1	XP_024330673.1	298.578	55.7004	-2.42235	-5.36043	-
147*	AAJ76_300071646	XM_024475108.1	XP_024332171.1	1636.75	305.627	-2.42099	-5.35538	-
148*	AAJ76_1100057370	XM_024473763.1	XP_024331573.1	3974.44	742.243	-2.42079	-5.35464	-
149	AAJ76_5900016370	XM_024476037.1	XP_024330316.1	207.669	38.8142	-2.41963	-5.35034	-
150*	AAJ76_4000121174	XM_024475826.1	XP_024332029.1	645.231	120.744	-2.41786	-5.34378	K01623
151*	AAJ76_400085137	XM_024475610.1	XP_024330601.1	6293.01	1178.59	-2.41669	-5.33945	-
152	AAJ76_330008265	XM_024475253.1	XP_024330789.1	292.061	54.8143	-2.41365	-5.32821	-
153*	AAJ76_830001211	XM_024476559.1	XP_024330031.1	1935.81	365.385	-2.40545	-5.29801	K10601
154*	AAJ76_3300026522	XM_024475257.1	XP_024330793.1	2105.46	399.851	-2.3966	-5.26561	-
155*	AAJ76_3600024363	XM_024475322.1	XP_024330750.1	2149.16	409.445	-2.39203	-5.24895	K00820
156*	AAJ76_700018557	XM_024476268.1	XP_024331796.1	13576.9	2613.62	-2.37703	-5.19466	-
157*	AAJ76_1000120952	XM_024473556.1	XP_024332411.1	3039.42	585.428	-2.37623	-5.19178	-
158	AAJ76_4300015437	XM_024475647.1	XP_024329322.1	1679.04	323.402	-2.37623	-5.19178	-
159*	AAJ76_700045384	XM_024476488.1	XP_024331760.1	2690.04	520.827	-2.36875	-5.16493	-
160*	AAJ76_3300019330	XM_024475205.1	XP_024330823.1	1540.18	300.536	-2.35749	-5.12478	-
161	AAJ76_295000384	XM_024475145.1	XP_024330873.1	124.456	24.3746	-2.35218	-5.10595	K23336
162*	AAJ76_300032026	XM_024475076.1	XP_024332141.1	957.359	188.386	-2.34537	-5.08191	K01262
163*	AAJ76_900065286	XM_024473539.1	XP_024331635.1	3502.58	690.482	-2.34274	-5.07265	-
164*	AAJ76_1500043649	XM_024474092.1	XP_024331395.1	3136.11	621.36	-2.33548	-5.04719	-
165*	AAJ76_1000109660	XM_024473676.1	XP_024332406.1	47060.5	9411.39	-2.32204	-5.00039	K03695
166*	AAJ76_2000125679	XM_024474506.1	XP_024332236.1	6292.91	1262.04	-2.31797	-4.9863	-
167*	AAJ76_1300056077	XM_024473951.1	XP_024331487.1	554.507	111.441	-2.31493	-4.97581	-
168*	AAJ76_1000062515	XM_024473521.1	XP_024331618.1	6722.04	1357.08	-2.30839	-4.9533	-
169*	AAJ76_1500068578	XM_024474106.1	XP_024331409.1	9400.55	1899.95	-2.30678	-4.94778	-
170*	AAJ76_1000042493	XM_024473515.1	XP_024331612.1	10205.9	2068.72	-2.3026	-4.93346	-
171	AAJ76_1100056636	XM_024473760.1	XP_024331570.1	903.183	184.729	-2.28961	-4.88924	-
172*	AAJ76_3800023583	XM_024475430.1	XP_024330661.1	5900.47	1210.88	-2.28477	-4.87286	K20131
173*	AAJ76_1000165053	XM_024473574.1	XP_024332428.1	8466.55	1740.59	-2.2822	-4.86419	-
174*	AAJ76_200067555	XM_024475065.1	XP_024332227.1	1965.4	404.578	-2.28034	-4.85792	-
175	AAJ76_900093614	XM_024476684.1	XP_024329970.1	2201.15	456.735	-2.26883	-4.81932	K14990
176	AAJ76_400030579	XM_024475531.1	XP_024332056.1	1781.88	373.738	-2.2533	-4.76772	K01807
177*	AAJ76_5000015645	XM_024475797.1	XP_024330436.1	5243.72	1106.22	-2.24495	-4.74021	-
178*	AAJ76_2000146453	XM_024474449.1	XP_024332329.1	522948	111302	-2.23218	-4.69843	-
179*	AAJ76_1000142585	XM_024473568.1	XP_024332422.1	18723.8	3995.19	-2.22854	-4.68659	K01151
180*	AAJ76_1200044876	XM_024473863.1	XP_024331528.1	84245.8	18063.1	-2.22156	-4.66397	-
181	AAJ76_350003749	XM_024475368.1	XP_024330722.1	450.642	97.6195	-2.20674	-4.61631	K00586
182*	AAJ76_2700031234	XM_024474876.1	XP_024330986.1	5189.12	1127.9	-2.20184	-4.60066	-
183*	AAJ76_700042757	XM_024476285.1	XP_024331812.1	3728.13	819.513	-2.18561	-4.54919	K15633
184*	AAJ76_1610004389	XM_024474263.1	XP_024329651.1	408.334	90.712	-2.17038	-4.50142	K18551
185*	AAJ76_900085232	XM_024476613.1	XP_024331680.1	17514.5	3892.32	-2.16984	-4.49973	-
186	AAJ76_3500035119	XM_024475303.1	XP_024329376.1	351.287	78.1798	-2.16778	-4.49331	-
187*	AAJ76_2000151111	XM_024474440.1	XP_024332241.1	501.496	111.721	-2.16633	-4.4888	K15272
188*	AAJ76_300010520	XM_024475024.1	XP_024332190.1	1083.66	241.636	-2.16501	-4.4847	K11518
189*	AAJ76_3300035292	XM_024475285.1	XP_024330781.1	2883.3	649.798	-2.14966	-4.43723	-
190	AAJ76_600079736	XM_024476124.1	XP_024331905.1	176.992	40.2778	-2.13563	-4.39429	K11108
191*	AAJ76_2300018876	XM_024474701.1	XP_024331119.1	2057.38	468.948	-2.13331	-4.38723	-
192	AAJ76_1600025958	XM_024474150.1	XP_024331348.1	307.355	70.1879	-2.13061	-4.37903	K06927
193	AAJ76_800069173	XM_024476479.1	XP_024331752.1	212.775	48.7219	-2.12669	-4.36714	-
194*	AAJ76_2200050341	XM_024474712.1	XP_024331128.1	10793.1	2474.92	-2.12465	-4.36097	K03016
195*	AAJ76_2000048987	XM_024474520.1	XP_024332287.1	713.717	164.009	-2.12157	-4.35167	K06944
196*	AAJ76_6500015342	XM_024476202.1	XP_024330229.1	1480.89	342.268	-2.11326	-4.32668	-
197*	AAJ76_130006800	XM_024474043.1	XP_024331454.1	105634	24439	-2.11181	-4.32233	-
198	AAJ76_1070003483	XM_024473796.1	XP_024329877.1	55.134	12.8173	-2.10485	-4.30153	-
199	AAJ76_300017895	XM_024475069.1	XP_024332134.1	809.152	188.417	-2.10248	-4.29447	-
200	AAJ76_900002364	XM_024476592.1	XP_024331646.1	141.944	33.1871	-2.09663	-4.27709	-
201	AAJ76_300054809	XM_024475098.1	XP_024332162.1	131.698	31.0424	-2.08492	-4.24252	-
202	AAJ76_1120003874	XM_024473820.1	XP_024329854.1	411.357	97.4196	-2.07811	-4.22254	-
203*	AAJ76_4000015827	XM_024475461.1	XP_024330632.1	3013.24	716.567	-2.07214	-4.2051	-
204	AAJ76_2900020455	XM_024474973.1	XP_024330924.1	115.715	27.5376	-2.0711	-4.20207	-
205*	AAJ76_420004908	XM_024475626.1	XP_024330570.1	91596.5	21857.3	-2.06718	-4.19067	K01689
206*	AAJ76_4700024603	XM_024475787.1	XP_024330445.1	67259.6	16069.1	-2.06545	-4.18565	-
207*	AAJ76_1300043529	XM_024473943.1	XP_024331480.1	2854.95	682.879	-2.06376	-4.18074	-
208*	AAJ76_300029679	XM_024475498.1	XP_024332103.1	30716.2	7348.59	-2.06346	-4.17988	-
209	AAJ76_6000021904	XM_024476143.1	XP_024331922.1	252.413	60.7623	-2.05454	-4.15411	-
210	AAJ76_4000033194	XM_024475473.1	XP_024330642.1	957.183	231.053	-2.05057	-4.1427	-
211*	AAJ76_200059848	XM_024474508.1	XP_024332275.1	19359.4	4708.45	-2.03971	-4.11163	-
212*	AAJ76_1500059763	XM_024474102.1	XP_024331405.1	424.355	103.24	-2.03927	-4.11037	K06013
213*	AAJ76_3300016472	XM_024475200.1	XP_024330818.1	5710.61	1392.82	-2.03564	-4.10005	-
214	AAJ76_1900051261	XM_024474579.1	XP_024331192.1	282.446	69.0321	-2.03264	-4.09153	K22733
215*	AAJ76_700041471	XM_024476284.1	XP_024331811.1	5587.79	1369.42	-2.02871	-4.0804	-
216*	AAJ76_1500040090	XM_024474081.1	XP_024331387.1	2980.85	731.277	-2.02724	-4.07624	K00981
217*	AAJ76_120009814	XM_024473962.1	XP_024331498.1	2138.45	528.743	-2.01593	-4.04441	K01069
218*	AAJ76_7300016333	XM_024476393.1	XP_024330122.1	1798.41	446.981	-2.00843	-4.02344	-
219*	AAJ76_2700035826	XM_024474888.1	XP_024330997.1	1210.36	301.803	-2.00376	-4.01044	-
220*	AAJ76_600084094	XM_024476130.1	XP_024331910.1	16836.7	4216.42	-1.99752	-3.99313	K03124
221*	AAJ76_300091326	XM_024475121.1	XP_024332182.1	813.023	203.898	-1.99544	-3.98738	-
222*	AAJ76_3600026320	XM_024475324.1	XP_024330752.1	12927.6	3254.74	-1.98984	-3.97193	-
223*	AAJ76_4500026537	XM_024475700.1	XP_024330518.1	3884.32	981.618	-1.98443	-3.95706	K03355
224*	AAJ76_6000015274	XM_024476137.1	XP_024331916.1	135745	34449.1	-1.97836	-3.94045	-
225*	AAJ76_740007460	XM_024476421.1	XP_024330092.1	127.174	32.3117	-1.97667	-3.93584	-
226*	AAJ76_3000134676	XM_024475025.1	XP_024332130.1	1297.01	331.026	-1.97018	-3.91817	-
227*	AAJ76_3100023861	XM_024475219.1	XP_024330814.1	2794.83	719.013	-1.95867	-3.88703	-
228	AAJ76_2400033428	XM_024474840.1	XP_024331022.1	920.695	237.709	-1.95352	-3.87318	K00789
229*	AAJ76_2200042944	XM_024474641.1	XP_024331158.1	2062.1	533.191	-1.95139	-3.86747	K04794
230*	AAJ76_5000119063	XM_024475819.1	XP_024332023.1	395.62	102.387	-1.95009	-3.86399	-
231*	AAJ76_900014356	XM_024476635.1	XP_024331650.1	1717.13	448.419	-1.93708	-3.8293	K14809
232*	AAJ76_800025521	XM_024476446.1	XP_024331721.1	2938.54	771.645	-1.92909	-3.80815	-
233*	AAJ76_1900025375	XM_024474349.1	XP_024331242.1	321105	84821.6	-1.92054	-3.78565	-
234*	AAJ76_5000125991	XM_024475821.1	XP_024331948.1	1682.58	444.752	-1.91961	-3.78321	-
235*	AAJ76_2200050809	XM_024474758.1	XP_024331075.1	4961.28	1321.77	-1.90824	-3.75351	-
236*	AAJ76_100094159	XM_024473656.1	XP_024332389.1	7138.51	1902.88	-1.90744	-3.75143	-
237*	AAJ76_4400029095	XM_024475673.1	XP_024330526.1	5353.67	1431.71	-1.90279	-3.73936	-
238*	AAJ76_380008763	XM_024475420.1	XP_024330652.1	1261.31	337.879	-1.90035	-3.73304	-
239*	AAJ76_1900037304	XM_024474366.1	XP_024331258.1	502.465	135.356	-1.89227	-3.71219	K11375
240*	AAJ76_420004134	XM_024475658.1	XP_024330556.1	18934	5107.54	-1.89028	-3.70707	-
241*	AAJ76_780001401	XM_024476506.1	XP_024330088.1	874.736	236.621	-1.88627	-3.69678	K01057
242*	AAJ76_900009722	XM_024473536.1	XP_024331632.1	167.919	45.8557	-1.87259	-3.66189	-
243*	AAJ76_5000107740	XM_024475809.1	XP_024332014.1	2092.41	572.184	-1.87061	-3.65687	-
244*	AAJ76_340009541	XM_024475326.1	XP_024330753.1	2975.39	818.646	-1.86177	-3.63453	-
245*	AAJ76_800030235	XM_024476451.1	XP_024331726.1	3935.43	1086.29	-1.85711	-3.62281	K10575
246*	AAJ76_1900028347	XM_024474353.1	XP_024331246.1	282631	79179.8	-1.83572	-3.5695	K10844
247	AAJ76_4200030130	XM_024475615.1	XP_024330581.1	4515.68	1277.49	-1.82163	-3.5348	-
248*	AAJ76_2600043692	XM_024474863.1	XP_024330974.1	2914.83	826.574	-1.8182	-3.52641	-
249*	AAJ76_1000013104	XM_024473544.1	XP_024331599.1	4840.62	1373.93	-1.81688	-3.52318	-
250*	AAJ76_250007480	XM_024474890.1	XP_024330998.1	80.6278	22.9397	-1.81343	-3.51477	K14709
251*	AAJ76_3800019298	XM_024475395.1	XP_024330684.1	1462.82	416.853	-1.81114	-3.50919	-
252*	AAJ76_1000101027	XM_024473658.1	XP_024332391.1	362.731	103.727	-1.8061	-3.49696	-
253*	AAJ76_2900029226	XM_024474979.1	XP_024330930.1	1199.27	342.96	-1.80604	-3.49681	-
254	AAJ76_4200016951	XM_024475599.1	XP_024330591.1	1103.36	316.099	-1.80346	-3.49056	K11806
255*	AAJ76_5500011565	XM_024475997.1	XP_024330357.1	459.189	132.38	-1.7944	-3.46871	K11404
256*	AAJ76_550005697	XM_024475994.1	XP_024330354.1	11607.3	3348.99	-1.79323	-3.4659	K00873
257	AAJ76_500038507	XM_024475853.1	XP_024331965.1	218.642	63.0955	-1.79296	-3.46525	-
258	AAJ76_2000113461	XM_024474429.1	XP_024332311.1	465.702	134.595	-1.79079	-3.46004	-
259*	AAJ76_1600068502	XM_024474157.1	XP_024331355.1	14848.7	4309.26	-1.78483	-3.44578	-
260*	AAJ76_600092331	XM_024476191.1	XP_024330245.1	640.083	186.379	-1.78002	-3.43431	-
261	AAJ76_4700023754	XM_024475751.1	XP_024329299.1	253.678	73.8734	-1.77987	-3.43395	-
262*	AAJ76_2700031779	XM_024474881.1	XP_024330991.1	26552.2	7739.67	-1.77849	-3.43067	-
263	AAJ76_390005752	XM_024475482.1	XP_024330626.1	7652.87	2244.07	-1.76988	-3.41026	K01530
264*	AAJ76_3000016133	XM_024475001.1	XP_024330892.1	2809.78	826.24	-1.76582	-3.40067	-
265	AAJ76_2200022713	XM_024474626.1	XP_024331144.1	347.904	102.441	-1.76389	-3.39613	-
266	AAJ76_4000020758	XM_024475462.1	XP_024330633.1	180.571	53.516	-1.75453	-3.37416	K03456
267	AAJ76_500072882	XM_024475923.1	XP_024330416.1	528.439	157.172	-1.74939	-3.36216	-
268*	AAJ76_2700015911	XM_024474871.1	XP_024330982.1	1501.04	448.495	-1.7428	-3.34684	-
269	AAJ76_2700021801	XM_024474875.1	XP_024330985.1	215.223	64.7525	-1.73283	-3.32379	-
270	AAJ76_6900012608	XM_024476235.1	XP_024330202.1	303.391	91.4903	-1.72949	-3.31611	-
271*	AAJ76_2400023966	XM_024474757.1	XP_024331074.1	1538.05	465.992	-1.72272	-3.30058	-
272*	AAJ76_8100015412	XM_024476578.1	XP_024330021.1	2208.99	671.517	-1.71789	-3.28955	K06640
273	AAJ76_1600025098	XM_024474149.1	XP_024331347.1	370.73	112.939	-1.71483	-3.28258	-
274	AAJ76_3000023942	XM_024475008.1	XP_024330898.1	148.068	45.2811	-1.70928	-3.26998	-
275*	AAJ76_5100022203	XM_024475917.1	XP_024330429.1	816.921	249.918	-1.70874	-3.26875	-
276	AAJ76_4200024449	XM_024475604.1	XP_024330580.1	360.947	110.466	-1.70818	-3.26748	-
277*	AAJ76_800051086	XM_024476469.1	XP_024331742.1	621.619	190.896	-1.70325	-3.25634	K10587
278*	AAJ76_5300022630	XM_024475983.1	XP_024330370.1	39320.1	12093.2	-1.70108	-3.25144	-
279*	AAJ76_600016953	XM_024476083.1	XP_024331868.1	816.285	252.285	-1.69402	-3.23557	-
280*	AAJ76_2200039008	XM_024474640.1	XP_024331157.1	1197.5	372.669	-1.68406	-3.21331	K10967
281*	AAJ76_400009335	XM_024475563.1	XP_024332084.1	1561.22	488.065	-1.67753	-3.1988	-
282	AAJ76_700027552	XM_024476275.1	XP_024331803.1	230.433	72.2462	-1.67335	-3.18954	-
283*	AAJ76_1400011551	XM_024474052.1	XP_024331420.1	1505.11	474.373	-1.66578	-3.17285	-
284*	AAJ76_2200023967	XM_024474638.1	XP_024331155.1	575.501	181.539	-1.66454	-3.17013	-
285*	AAJ76_5500022908	XM_024476008.1	XP_024330339.1	5147.78	1625.61	-1.66297	-3.16668	-
286*	AAJ76_1600024122	XM_024474225.1	XP_024331325.1	974.041	308.433	-1.65903	-3.15804	-
287*	AAJ76_4000023384	XM_024475471.1	XP_024330640.1	792.212	252.046	-1.6522	-3.14313	K07179
288*	AAJ76_2500018837	XM_024474811.1	XP_024331029.1	6148.43	1959.07	-1.65005	-3.13845	-
289	AAJ76_200058045	XM_024474500.1	XP_024332268.1	121.492	38.7567	-1.64835	-3.13475	-
290*	AAJ76_6800015621	XM_024476328.1	XP_024330190.1	858.244	276.85	-1.63228	-3.10003	-
291*	AAJ76_7800010297	XM_024476395.1	XP_024330116.1	7672.18	2486.06	-1.62577	-3.08607	-
292	AAJ76_1200015818	XM_024473882.1	XP_024331507.1	2080.65	675.09	-1.62388	-3.08203	K06943
293*	AAJ76_5300022527	XM_024475974.1	XP_024330378.1	3208.56	1047.15	-1.61545	-3.06407	K00621
294	AAJ76_1500017701	XM_024474176.1	XP_024331373.1	459.453	151.414	-1.60142	-3.03442	-
295*	AAJ76_900054438	XM_024476606.1	XP_024331674.1	1190.33	393.613	-1.59651	-3.02411	K03648
296*	AAJ76_1000190130	XM_024473618.1	XP_024332468.1	856.382	283.326	-1.59579	-3.0226	-
297	AAJ76_1700061205	-	-	11687	3901.08	-1.58296	-2.99584	-
298*	AAJ76_300099124	XM_024475138.1	XP_024330867.1	459.699	154.348	-1.5745	-2.97832	K07126
299	AAJ76_1000181186	XM_024473608.1	XP_024332459.1	786.831	264.468	-1.57296	-2.97515	-
300*	AAJ76_100009854	XM_024473773.1	XP_024331582.1	14310.7	4814.27	-1.57171	-2.97257	-
301*	AAJ76_800036239	XM_024476457.1	XP_024331731.1	1186.74	400.194	-1.56823	-2.96541	-
302*	AAJ76_800027588	XM_024476448.1	XP_024331723.1	520.497	175.882	-1.56528	-2.95935	-
303*	AAJ76_9700010335	XM_024476685.1	XP_024329962.1	4251.02	1440.43	-1.56131	-2.95122	K17497
304*	AAJ76_1300031468	XM_024473965.1	XP_024331464.1	556.921	189.052	-1.55869	-2.94586	-
305*	AAJ76_5900018706	XM_024476176.1	XP_024330265.1	5683.38	1939.85	-1.55081	-2.92982	-
306*	AAJ76_300036164	XM_024475082.1	XP_024332146.1	2446.12	841.254	-1.53988	-2.9077	K19801
307*	AAJ76_140009109	XM_024474109.1	XP_024331412.1	12139.6	4207.36	-1.52874	-2.88534	-
308	AAJ76_1170006670	XM_024473825.1	XP_024329846.1	246.223	85.8894	-1.51941	-2.86674	-
309*	AAJ76_1200007387	XM_024473914.1	XP_024329807.1	104357	36502.7	-1.51546	-2.8589	K03857
310*	AAJ76_2400032169	XM_024474813.1	XP_024331031.1	38208.9	13393.2	-1.51241	-2.85286	K07178
311*	AAJ76_6500012660	XM_024476190.1	XP_024330244.1	1076.43	386.765	-1.47672	-2.78315	-
312*	AAJ76_3000019677	XM_024475004.1	XP_024330894.1	901.45	324.472	-1.47415	-2.7782	-
313*	AAJ76_1400054804	XM_024474029.1	XP_024331443.1	1104.13	398.166	-1.47147	-2.77304	-
314*	AAJ76_7000115081	XM_024476300.1	XP_024331788.1	7269.82	2624.93	-1.46964	-2.76953	K20003
315	AAJ76_2000113023	XM_024474427.1	XP_024332310.1	2816.54	1017.45	-1.46897	-2.76824	-
316*	AAJ76_2000110484	XM_024474426.1	XP_024332309.1	3586.29	1303.4	-1.46021	-2.75148	K09184
317*	AAJ76_500024981	XM_024475844.1	XP_024331957.1	598.208	217.577	-1.45912	-2.74941	K22381
318*	AAJ76_1400026613	XM_024474008.1	XP_024331422.1	130.922	47.7009	-1.45661	-2.74463	K15122
319*	AAJ76_300013251	XM_024475040.1	XP_024332205.1	1606.71	589.082	-1.44757	-2.72748	K00033
320	AAJ76_900058655	XM_024476610.1	XP_024331677.1	90.9008	33.6206	-1.43495	-2.70373	-
321*	AAJ76_1000184770	XM_024473615.1	XP_024332466.1	630.354	233.319	-1.43386	-2.70169	-
322	AAJ76_250009208	XM_024474826.1	XP_024331010.1	768.917	285.612	-1.42877	-2.69217	-
323*	AAJ76_300093228	XM_024475122.1	XP_024332183.1	970.369	361.571	-1.42425	-2.68375	K19306
324*	AAJ76_700065429	XM_024476302.1	XP_024331825.1	925.269	347.27	-1.41381	-2.6644	-
325	AAJ76_940003798	XM_024473682.1	XP_024329941.1	327.093	122.967	-1.41143	-2.66001	-
326	AAJ76_3000033094	XM_024475522.1	XP_024332124.1	161.476	60.8115	-1.4089	-2.65535	-
327*	AAJ76_30003392	XM_024475078.1	XP_024332143.1	6101.51	2301.32	-1.4067	-2.6513	-
328*	AAJ76_100072989	XM_024474454.1	XP_024332334.1	1045.2	394.228	-1.40668	-2.65126	-
329*	AAJ76_2300055285	XM_024474743.1	XP_024331060.1	5887.41	2225.26	-1.40366	-2.64572	-
330*	AAJ76_2600040696	XM_024474942.1	XP_024330962.1	610.201	231.07	-1.40096	-2.64077	-
331	AAJ76_600036537	XM_024476096.1	XP_024331880.1	769.735	291.902	-1.39888	-2.63697	K10661
332	AAJ76_1300037766	XM_024473940.1	XP_024331477.1	300.441	114.045	-1.39748	-2.63441	K01669
333*	AAJ76_4500017931	XM_024475677.1	XP_024330534.1	80571.7	30587.7	-1.39732	-2.63412	-
334*	AAJ76_1400056676	XM_024474041.1	XP_024331452.1	6495.67	2489.35	-1.38371	-2.60939	-
335	AAJ76_2200044098	XM_024474645.1	XP_024331162.1	888.955	341.421	-1.38056	-2.60369	-
336*	AAJ76_1600067474	XM_024474153.1	XP_024331351.1	400.536	154.038	-1.37865	-2.60025	K00036
337	AAJ76_5000118533	XM_024475878.1	XP_024331944.1	727.961	280.861	-1.37401	-2.5919	-
338*	AAJ76_5300020233	XM_024475948.1	XP_024330399.1	1109.07	427.937	-1.37388	-2.59167	-
339*	AAJ76_5600020379	XM_024476023.1	XP_024330324.1	1210.34	467.045	-1.37378	-2.59149	-
340*	AAJ76_800077942	XM_024476525.1	XP_024330062.1	1247.01	481.808	-1.37195	-2.5882	-
341*	AAJ76_2300036398	XM_024474795.1	XP_024331038.1	21838.9	8533.66	-1.35566	-2.55914	K07955
342*	AAJ76_500029342	XM_024475847.1	XP_024331960.1	3320.09	1299.41	-1.35337	-2.55508	-
343*	AAJ76_5100025326	XM_024475949.1	XP_024330400.1	594.11	232.637	-1.35265	-2.55381	-
344*	AAJ76_3600030397	XM_024475381.1	XP_024329364.1	707.426	277.065	-1.35236	-2.55329	-
345*	AAJ76_3000129339	XM_024475081.1	XP_024332126.1	3665.06	1437.55	-1.35023	-2.54953	K03178
346	AAJ76_400024852	XM_024475527.1	XP_024332052.1	664.795	262.03	-1.34318	-2.5371	-
347*	AAJ76_3600011925	XM_024475312.1	XP_024330740.1	4298.82	1697.97	-1.34013	-2.53174	-
348*	AAJ76_900055300	XM_024476607.1	XP_024331675.1	864.597	343.072	-1.33352	-2.52017	K03301
349*	AAJ76_90003756	XM_024476582.1	XP_024331653.1	1436.95	570.6	-1.33245	-2.5183	K03240
350*	AAJ76_1100051456	XM_024473748.1	XP_024331559.1	402.953	160.384	-1.32908	-2.51242	-
351	AAJ76_2000127686	XM_024474437.1	XP_024332318.1	336.733	134.107	-1.32822	-2.51093	-
352*	AAJ76_1260002	XM_024473973.1	XP_024329786.1	981.156	392.379	-1.32224	-2.50054	K14561
353*	AAJ76_1400039968	XM_024474024.1	XP_024331438.1	569.851	229.175	-1.31414	-2.48654	-
354*	AAJ76_1200076013	XM_024473879.1	XP_024331543.1	7581.16	3065.41	-1.30634	-2.47313	-
355*	AAJ76_3100015858	XM_024475142.1	XP_024330870.1	54826.6	22173.9	-1.30601	-2.47257	-
356	AAJ76_2900038545	XM_024474980.1	XP_024330931.1	428.967	174.15	-1.30053	-2.46319	-
357*	AAJ76_3100012421	XM_024475141.1	XP_024330869.1	864.762	351.172	-1.30013	-2.46251	-
358*	AAJ76_300094790	XM_024475213.1	XP_024330831.1	1160.87	472.047	-1.29821	-2.45924	K04393
359*	AAJ76_2000145018	XM_024474447.1	XP_024332327.1	903.765	368.325	-1.29497	-2.45372	K22804
360*	AAJ76_4600031479	XM_024475727.1	XP_024330498.1	2757.89	1124.34	-1.29449	-2.4529	-
361*	AAJ76_4300019362	XM_024475680.1	XP_024330537.1	3563.68	1455.93	-1.29143	-2.44771	-
362*	AAJ76_6000013877	XM_024476051.1	XP_024330295.1	560.133	228.982	-1.29054	-2.4462	-
363	AAJ76_400072491	XM_024475550.1	XP_024332072.1	310.555	127.163	-1.28817	-2.44218	-
364*	AAJ76_200046810	XM_024475061.1	XP_024332223.1	1268.78	519.707	-1.28767	-2.44133	-
365	AAJ76_70005456	XM_024476500.1	XP_024331771.1	1671.73	691.561	-1.27342	-2.41734	-
366*	AAJ76_1700032044	XM_024474218.1	XP_024331318.1	1112.88	460.71	-1.27237	-2.41558	-
367*	AAJ76_20009031	XM_024474567.1	XP_024331167.1	625.206	259.235	-1.27007	-2.41173	K03283
368*	AAJ76_90008770	XM_024476664.1	XP_024329990.1	854.22	356.237	-1.26177	-2.3979	-
369	AAJ76_1400041867	XM_024474025.1	XP_024331439.1	573.696	239.469	-1.26045	-2.3957	-
370*	AAJ76_6000104940	XM_024476251.1	XP_024331849.1	844.282	353.141	-1.25748	-2.39078	K06062
371*	AAJ76_710003681	XM_024476334.1	XP_024330183.1	3895.16	1642.68	-1.24563	-2.37122	-
372*	AAJ76_700047245	XM_024476287.1	XP_024331814.1	5448.04	2312.24	-1.23645	-2.35618	K14850
373*	AAJ76_5000109749	XM_024475810.1	XP_024332015.1	21356.7	9085.52	-1.23305	-2.35063	-
374*	AAJ76_3100017368	XM_024475144.1	XP_024330872.1	3443.11	1469.36	-1.22852	-2.34326	-
375*	AAJ76_600010807	XM_024476070.1	XP_024331865.1	884.468	377.498	-1.22834	-2.34297	K14808
376*	AAJ76_6800012709	XM_024476225.1	XP_024330213.1	475.502	203.002	-1.22796	-2.34236	-
377	AAJ76_700081297	XM_024476310.1	XP_024331833.1	209.26	90.2406	-1.21345	-2.31892	K02604
378*	AAJ76_6000103997	XM_024476065.1	XP_024331926.1	3358.43	1450.62	-1.21112	-2.31517	-
379*	AAJ76_1300053942	XM_024473948.1	XP_024331485.1	2071.75	895.738	-1.2097	-2.3129	K23337
380*	AAJ76_500027606	XM_024475846.1	XP_024331959.1	6106.9	2642.08	-1.20876	-2.31139	K01836
381*	AAJ76_1700022863	XM_024474208.1	XP_024331309.1	2937.71	1276.11	-1.20295	-2.3021	-
382*	AAJ76_4200014473	XM_024475631.1	XP_024330574.1	1301.44	566.027	-1.20117	-2.29926	-
383*	AAJ76_5700011426	XM_024476041.1	XP_024330320.1	2205.27	962.3	-1.1964	-2.29167	-
384*	AAJ76_1200023674	XM_024473849.1	XP_024331514.1	360.607	158.199	-1.18869	-2.27946	-
385*	AAJ76_3000104153	XM_024475127.1	XP_024332188.1	133.287	58.5372	-1.18712	-2.27698	-
386*	AAJ76_4000023053	XM_024475463.1	XP_024330634.1	4006.04	1764.75	-1.18271	-2.27003	-
387*	AAJ76_870002501	XM_024476657.1	XP_024329995.1	1893.28	834.857	-1.18129	-2.26779	-
388	AAJ76_200013025	XM_024474438.1	XP_024332319.1	145.26	64.2731	-1.17635	-2.26004	K19584
389*	AAJ76_7000104600	XM_024476250.1	XP_024331848.1	1699.04	752.443	-1.17506	-2.25802	K17257
390*	AAJ76_210002401	XM_024474652.1	XP_024331134.1	59830.8	26523.1	-1.17364	-2.2558	-
391*	AAJ76_1300048375	XM_024473946.1	XP_024331483.1	1126.48	500.559	-1.17021	-2.25044	-
392	AAJ76_600099537	XM_024476173.1	XP_024330262.1	77.3017	34.4145	-1.16749	-2.24621	K18932
393	AAJ76_200045239	XM_024474498.1	XP_024332267.1	63.2525	28.1807	-1.16642	-2.24454	-
394	AAJ76_5100016043	XM_024475913.1	XP_024330425.1	205.78	91.7375	-1.16552	-2.24314	-
395*	AAJ76_2900045028	XM_024474992.1	XP_024329436.1	1968.24	879.076	-1.16285	-2.23899	-
396*	AAJ76_2000146164	XM_024474448.1	XP_024332328.1	2766.25	1235.83	-1.16245	-2.23837	-
397	AAJ76_1020002732	XM_024473687.1	XP_024329938.1	123.712	55.4759	-1.15705	-2.23001	-
398*	AAJ76_2700014925	XM_024474865.1	XP_024330976.1	229.628	103.1	-1.15525	-2.22723	-
399	AAJ76_1530004963	XM_024474181.1	XP_024329699.1	170.065	76.3706	-1.155	-2.22684	-
400*	AAJ76_3700033649	XM_024475383.1	XP_024329362.1	669.793	301.008	-1.15391	-2.22516	-
401*	AAJ76_7000105823	XM_024476295.1	XP_024331787.1	351.286	158.236	-1.15057	-2.22002	K07565
402*	AAJ76_800095598	XM_024476560.1	XP_024330032.1	197.847	89.2236	-1.14889	-2.21743	-
403	AAJ76_1200059217	XM_024473872.1	XP_024331536.1	213.169	96.16	-1.14849	-2.21682	-
404	AAJ76_420002422	XM_024475606.1	XP_024330597.1	96.6519	43.6272	-1.14757	-2.2154	-
405*	AAJ76_3790001398	XM_024475392.1	XP_024330681.1	137.802	62.2281	-1.14696	-2.21447	-
406	AAJ76_1000030583	XM_024473506.1	XP_024331604.1	128.087	58.0295	-1.14227	-2.20728	-
407	AAJ76_3000002176	XM_024474995.1	XP_024330887.1	76.7554	34.8918	-1.13738	-2.19981	K01194
408*	AAJ76_780007344	XM_024476632.1	XP_024331698.1	605.147	275.868	-1.13331	-2.19361	K04513
409	AAJ76_1400065143	XM_024474042.1	XP_024331453.1	344.456	157.262	-1.13115	-2.19033	-
410	AAJ76_1000177094	XM_024473604.1	XP_024332456.1	66.7526	30.4981	-1.1301	-2.18874	K16944
411*	AAJ76_200082894	XM_024474647.1	XP_024331164.1	2240.62	1024.81	-1.12855	-2.18639	K02154
412	AAJ76_1000130554	XM_024473567.1	XP_024332421.1	241.246	110.783	-1.12278	-2.17766	K08486
413	AAJ76_5100019111	XM_024475916.1	XP_024330428.1	1213.06	557.413	-1.12184	-2.17624	-
414	AAJ76_481000742	XM_024475799.1	XP_024330437.1	1820.26	838.812	-1.11772	-2.17004	K10260
415*	AAJ76_1100028057	XM_024473885.1	XP_024331547.1	502.709	231.917	-1.11611	-2.16762	K00963
416*	AAJ76_6600013598	XM_024476227.1	XP_024330214.1	34656.4	16003.4	-1.11474	-2.16556	-
417	AAJ76_930003411	XM_024476690.1	XP_024329967.1	279.019	128.896	-1.11415	-2.16467	K01895
418	AAJ76_400045969	XM_024475539.1	XP_024332064.1	302.273	139.941	-1.11103	-2.16	-
419*	AAJ76_700099786	XM_024476339.1	XP_024330175.1	465.57	215.821	-1.10917	-2.15722	-
420*	AAJ76_2700043720	XM_024474945.1	XP_024330938.1	1817.3	843.217	-1.10782	-2.1552	-
421*	AAJ76_3000029824	XM_024475009.1	XP_024330899.1	7044.81	3279.29	-1.10318	-2.14828	K10872
422*	AAJ76_120007082	XM_024473957.1	XP_024331493.1	1927.05	897.055	-1.10312	-2.14819	-
423*	AAJ76_710005614	XM_024476345.1	XP_024330173.1	6993.38	3268.9	-1.09718	-2.13936	K14847
424	AAJ76_4500021045	XM_024475728.1	XP_024330499.1	92.0001	43.0523	-1.09555	-2.13695	-
425	AAJ76_2700014719	XM_024474864.1	XP_024330975.1	100.42	47.0092	-1.09503	-2.13618	-
426*	AAJ76_3600020832	XM_024475318.1	XP_024330746.1	1684.78	788.97	-1.09452	-2.13542	K03262
427	AAJ76_100066864	XM_024474450.1	XP_024332330.1	82.3063	38.5805	-1.09313	-2.13336	-
428*	AAJ76_50007128	XM_024476067.1	XP_024331928.1	1600.16	750.222	-1.09283	-2.13292	K15280
429	AAJ76_6500014595	XM_024476217.1	XP_024330223.1	1230.59	577.293	-1.09197	-2.13165	-
430	AAJ76_70006320	XM_024476297.1	XP_024331821.1	151.602	71.2968	-1.08838	-2.12635	-
431	AAJ76_39800072	XM_024475458.1	XP_024330629.1	71.0821	33.4688	-1.08667	-2.12383	-
432	AAJ76_720003453	XM_024476342.1	XP_024330170.1	61.7726	29.2426	-1.0789	-2.11242	K03511
433	AAJ76_5400016830	XM_024475976.1	XP_024329277.1	786.172	373.16	-1.07505	-2.1068	-
434	AAJ76_1700026052	XM_024474214.1	XP_024331314.1	103.062	48.9424	-1.07436	-2.10579	K08066
435	AAJ76_490002966	XM_024475919.1	XP_024330431.1	110.617	52.777	-1.06759	-2.09593	-
436*	AAJ76_1900019214	XM_024474348.1	XP_024331241.1	1393.19	668.623	-1.05913	-2.08367	-
437	AAJ76_800005392	XM_024476640.1	XP_024331705.1	1080.48	520.129	-1.05472	-2.07731	-
438*	AAJ76_800011017	XM_024476431.1	XP_024331711.1	6131.73	2959.02	-1.05118	-2.07222	K07874
439*	AAJ76_3600021997	XM_024475321.1	XP_024330749.1	2265.75	1095.55	-1.04833	-2.06813	-
440	AAJ76_400092187	XM_024475617.1	XP_024330583.1	552.276	267.424	-1.04626	-2.06517	-
441*	AAJ76_3000030940	XM_024475123.1	XP_024332184.1	1086.4	530.14	-1.03511	-2.04927	-
442*	AAJ76_580003298	XM_024476036.1	XP_024330315.1	807.368	394.16	-1.03444	-2.04832	K00597
443*	AAJ76_2800048210	XM_024475012.1	XP_024330902.1	2283.16	1120.69	-1.02664	-2.03727	-
444*	AAJ76_1310003764	XM_024473997.1	XP_024329763.1	1058.76	521.133	-1.02266	-2.03166	K00927
445*	AAJ76_2700043085	XM_024474911.1	XP_024329462.1	39025.5	19267.6	-1.01824	-2.02545	-
446*	AAJ76_140009564	XM_024474113.1	XP_024331415.1	1252.14	618.744	-1.01698	-2.02368	K06072
447*	AAJ76_630007099	XM_024476206.1	XP_024330233.1	5559.74	2756.74	-1.01205	-2.01677	K20359
448*	AAJ76_1500032846	XM_024474177.1	XP_024331374.1	1002.32	497.205	-1.01142	-2.01589	K08065
449*	AAJ76_580002233	XM_024476057.1	XP_024330300.1	1565.01	782.29	-1.00039	-2.00054	K14050
*= core genes

## Sheet: supp 6. S-10 up DEG list
Supplementary Table 6. Up-regulated DEG list of NcSp / 10 d.p.i. comparison group
No.	Gene ID	Transcripts ID	Protein ID	N.c spore FPKM	10 d.p.i. FPKM	Log2(fold_change)	Fold change	Ko annotation
1*	AAJ76_1300020448	XM_024473937.1	XP_024331474.1	29.3717	372.771	3.66579	12.6915	-
2*	AAJ76_500091146	XM_024475893.1	XP_024332001.1	142.197	1477.09	3.3768	10.3877	K09399
3*	AAJ76_90001183	XM_024476579.1	XP_024331645.1	18.097	152.949	3.07923	8.45163	K14403
4*	AAJ76_1600051435	XM_024474165.1	XP_024331362.1	189.533	1488.81	2.97364	7.85516	-
5*	AAJ76_1500026595	XM_024474089.1	XP_024331394.1	102.496	767.5	2.9046	7.4881	K18655
6*	AAJ76_700014852	XM_024476265.1	XP_024331793.1	292.943	2035.24	2.79651	6.94758	K20217
7*	AAJ76_2300039233	XM_024474703.1	XP_024331120.1	35.3673	242.118	2.77522	6.8458	K12013
8*	AAJ76_4000129006	XM_024475502.1	XP_024332106.1	125.606	797.818	2.66715	6.35173	K10753
9*	AAJ76_100048238	XM_024473648.1	XP_024332381.1	139.064	883.045	2.66674	6.34993	K08517
10*	AAJ76_1800055266	XM_024474297.1	XP_024331299.1	71.9861	402.509	2.48323	5.59148	K17255
11*	AAJ76_7900011594	XM_024476402.1	XP_024330110.1	530.277	2918.4	2.46036	5.50354	K03768
12*	AAJ76_400090413	XM_024475562.1	XP_024332083.1	81.8259	418.056	2.35307	5.1091	-
13*	AAJ76_2500031895	XM_024474801.1	XP_024331044.1	13.6862	65.3388	2.25522	4.77407	K22377
14	AAJ76_800071148	XM_024476480.1	XP_024331753.1	53.049	252.831	2.25277	4.76597	K14168
15*	AAJ76_3800017796	XM_024475390.1	XP_024330679.1	164.725	782.201	2.24748	4.74853	-
16*	AAJ76_1200003978	XM_024473840.1	XP_024329832.1	57.003	260.452	2.19191	4.5691	-
17*	AAJ76_4900031547	XM_024475775.1	XP_024330476.1	212.881	969.701	2.18749	4.55512	K00967
18*	AAJ76_500093385	XM_024475895.1	XP_024332003.1	836.136	3753.56	2.16645	4.48917	-
19*	AAJ76_1000136258	XM_024473583.1	XP_024332436.1	328.231	1463.18	2.15633	4.45779	K02725
20*	AAJ76_3500027152	XM_024475279.1	XP_024330775.1	98.6606	434.991	2.14044	4.40896	-
21*	AAJ76_5000102493	XM_024475804.1	XP_024332010.1	17.9545	78.6945	2.13192	4.383	-
22*	AAJ76_200030996	XM_024474486.1	XP_024332255.1	172.738	747.479	2.11345	4.32725	-
23*	AAJ76_5600010148	XM_024475987.1	XP_024330347.1	487.495	2107.93	2.11237	4.32401	K12948
24*	AAJ76_1400029376	XM_024474020.1	XP_024331434.1	101.298	425.508	2.07059	4.20058	K00671
25*	AAJ76_4000116715	XM_024475496.1	XP_024332101.1	19.1829	80.1592	2.06305	4.17869	K18050
26	AAJ76_3000117197	XM_024475032.1	XP_024332197.1	148.828	613.785	2.04409	4.12413	-
27*	AAJ76_300067057*	XM_024475104.1	XP_024332167.1	108.808	425.97	1.96897	3.91489	-
28	AAJ76_270002680	XM_024474872.1	XP_024330965.1	1414.63	5366.66	1.9236	3.79369	-
29*	AAJ76_3500034447	XM_024475284.1	XP_024330780.1	417.662	1577.38	1.91712	3.77668	K02735
30	AAJ76_600089551	XM_024476133.1	XP_024331912.1	36.0817	135.987	1.91413	3.76886	-
31*	AAJ76_2400023015	XM_024474748.1	XP_024331065.1	423.143	1559.48	1.88185	3.68547	K02726
32*	AAJ76_4600020856	XM_024475699.1	XP_024330517.1	84.957	311.496	1.87441	3.66652	-
33*	AAJ76_2500021695	XM_024474797.1	XP_024331040.1	367.664	1304.92	1.8275	3.54922	-
34	AAJ76_1880003750	XM_024474330.1	XP_024329627.1	99.672	345.07	1.79163	3.46206	K23338
35*	AAJ76_2900035355	XM_024474978.1	XP_024330929.1	92.1935	311.125	1.75476	3.3747	K03032
36	AAJ76_1600056373	XM_024474169.1	XP_024331366.1	109.53	369.561	1.75448	3.37405	K02149
37*	AAJ76_4900014979	XM_024475762.1	XP_024330464.1	126.151	421.344	1.73984	3.33998	K11884
38*	AAJ76_3000026865	XM_024475006.1	XP_024330896.1	160.667	534.207	1.73332	3.32492	-
39*	AAJ76_3000039172	XM_024475017.1	XP_024330906.1	75.105	246.905	1.71698	3.28748	K16073
40*	AAJ76_1400068430	XM_024474050.1	XP_024331461.1	10.4287	33.6167	1.68861	3.22346	-
41*	AAJ76_1800046124	XM_024474290.1	XP_024331292.1	105.923	341.168	1.68747	3.22091	K01881
42*	AAJ76_1780005051	XM_024474256.1	XP_024329656.1	36.3713	116.707	1.68202	3.20877	-
43*	AAJ76_490008606	XM_024475780.1	XP_024330460.1	267.954	855.445	1.67469	3.19251	K14006
44	AAJ76_800088899	XM_024476496.1	XP_024331767.1	1171.26	3700.53	1.65967	3.15944	K02998
45*	AAJ76_3600014915	XM_024475308.1	XP_024330736.1	208.472	653.576	1.6485	3.13508	K02732
46*	AAJ76_210006195	XM_024474592.1	XP_024331170.1	51.1306	159.972	1.64557	3.12871	K02148
47*	AAJ76_2000162940	XM_024474460.1	XP_024332338.1	35.758	111.806	1.64466	3.12674	-
48*	AAJ76_5600021672	XM_024475999.1	XP_024330359.1	69.9943	216.848	1.63138	3.09809	K00654
49*	AAJ76_3700034885	XM_024475370.1	XP_024330724.1	233.369	722.807	1.631	3.09728	K00787
50*	AAJ76_700084498	XM_024476312.1	XP_024331835.1	389.304	1197.39	1.62092	3.07571	K03065
51	AAJ76_900077755	XM_024476623.1	XP_024331689.1	57.393	175.213	1.61016	3.05286	-
52*	AAJ76_359000327	XM_024475302.1	XP_024329377.1	283.113	853.97	1.59281	3.01636	-
53	AAJ76_4000029171	XM_024475469.1	XP_024330638.1	53.2244	160.108	1.58889	3.00818	-
54	AAJ76_500096587	XM_024475898.1	XP_024332006.1	265.545	786.87	1.56717	2.96323	K12606
55	AAJ76_4600016590	XM_024475696.1	XP_024330514.1	78.6341	229.58	1.54577	2.9196	-
56*	AAJ76_300073135	XM_024475109.1	XP_024332172.1	55.4991	161.88	1.54439	2.91681	-
57	AAJ76_8700010241	XM_024476556.1	XP_024330035.1	7121.49	20744.2	1.54246	2.91291	-
58*	AAJ76_1800060480	XM_024474302.1	XP_024331304.1	165.664	479.662	1.53376	2.89539	-
59	AAJ76_400076563	XM_024475552.1	XP_024332073.1	73.4533	209.913	1.51489	2.85777	-
60	AAJ76_1900034421	XM_024474351.1	XP_024331244.1	20.8911	57.9876	1.47286	2.77572	-
61*	AAJ76_1500044498	XM_024474101.1	XP_024331404.1	794.305	2185.54	1.46023	2.75152	K02729
62*	AAJ76_3000121139	XM_024475033.1	XP_024332198.1	127.652	349.389	1.45262	2.73705	-
63*	AAJ76_2000149161	XM_024474451.1	XP_024332331.1	12535.3	34160.1	1.44632	2.72512	-
64*	AAJ76_1300045335	XM_024473950.1	XP_024331486.1	270.094	727.873	1.43022	2.69488	-
65	AAJ76_800039929	XM_024476461.1	XP_024331735.1	272.502	728.512	1.41869	2.67343	K03145
66	AAJ76_1800012566	XM_024474267.1	XP_024331270.1	158.359	419.517	1.40553	2.64915	K02212
67	AAJ76_1100050041	XM_024473759.1	XP_024331569.1	107.184	283.883	1.40521	2.64856	K14306
68*	AAJ76_700039738	XM_024476283.1	XP_024331810.1	168.366	443.523	1.39741	2.63428	K02147
69*	AAJ76_2900031484	XM_024474975.1	XP_024330926.1	26.9083	70.5217	1.39001	2.6208	-
70*	AAJ76_2300022418	XM_024474686.1	XP_024331106.1	6875.45	17987.8	1.38749	2.61623	-
71	AAJ76_3500026282	XM_024475278.1	XP_024330774.1	813.734	2111.61	1.37571	2.59496	-
72	AAJ76_150008375	XM_024474114.1	XP_024331382.1	2354.35	6085.37	1.37001	2.58472	K11253
73	AAJ76_600079783	XM_024476125.1	XP_024331906.1	64.9495	166.374	1.35704	2.56159	-
74*	AAJ76_2000141845	XM_024474446.1	XP_024332326.1	11759.8	29751.5	1.33909	2.52992	-
75*	AAJ76_600071182	XM_024476115.1	XP_024331897.1	189.178	464.666	1.29645	2.45624	-
76	AAJ76_100078593	XM_024473663.1	XP_024332394.1	149.559	364.63	1.28571	2.43802	-
77	AAJ76_3400014422	XM_024475236.1	XP_024330798.1	35.8249	87.098	1.28168	2.43122	-
78	AAJ76_200040438	XM_024474494.1	XP_024332263.1	233.708	567.123	1.27896	2.42664	-
79	AAJ76_6100012871	XM_024476146.1	XP_024330286.1	40.3438	97.0615	1.26655	2.40586	K10843
80	AAJ76_5100030271	XM_024475921.1	XP_024330433.1	48.8885	117.398	1.26384	2.40134	-
81*	AAJ76_1100054231	XM_024473762.1	XP_024331572.1	704.144	1670.11	1.246	2.37183	-
82	AAJ76_2800018510	XM_024474925.1	XP_024330947.1	83.9368	197.93	1.23761	2.35808	-
83	AAJ76_6600014704	XM_024476203.1	XP_024330230.1	168.815	396.695	1.23259	2.34988	K14007
84*	AAJ76_7300015077	XM_024476344.1	XP_024330172.1	157.095	364.187	1.21304	2.31826	K03363
85	AAJ76_3500022281	XM_024475275.1	XP_024330771.1	360.232	833.836	1.21084	2.31472	K09496
86	AAJ76_3700017887	XM_024475354.1	XP_024330709.1	131.566	303.608	1.20642	2.30764	-
87	AAJ76_4000134397	XM_024475507.1	XP_024332111.1	525.68	1204.7	1.19642	2.2917	K03064
88*	AAJ76_1000152701	XM_024473595.1	XP_024332448.1	118.486	270.859	1.19282	2.28599	K03130
89*	AAJ76_2300023384	XM_024474687.1	XP_024331107.1	94.3291	215.435	1.19148	2.28387	K03539
90*	AAJ76_500085842	XM_024475889.1	XP_024331997.1	830.632	1893.56	1.18882	2.27966	-
91	AAJ76_2000120738	XM_024474432.1	XP_024332314.1	156.401	355.965	1.18649	2.27598	K00326
92	AAJ76_5900011853	XM_024476033.1	XP_024330313.1	152.482	343.363	1.1711	2.25183	-
93*	AAJ76_1000137730	XM_024473585.1	XP_024332438.1	303.752	681.59	1.16601	2.2439	K09425
94	AAJ76_3600040819	XM_024475335.1	XP_024330761.1	45.584	101.99	1.16183	2.23741	K05539
95	AAJ76_970003126	XM_024476686.1	XP_024329963.1	308.084	683.088	1.14875	2.21722	K00006
96	AAJ76_3200036966	XM_024475178.1	XP_024330858.1	340.436	754.463	1.14807	2.21617	-
97*	AAJ76_1600052943	XM_024474166.1	XP_024331363.1	15626.3	34433.6	1.13984	2.20357	-
98*	AAJ76_1040006841	XM_024473697.1	XP_024329929.1	612.16	1332.9	1.12259	2.17738	K13525
99	AAJ76_800003767	XM_024476420.1	XP_024330091.1	83.7369	182.257	1.12204	2.17655	-
100*	AAJ76_200096780	XM_024474533.1	XP_024332297.1	64.6672	139.449	1.10863	2.15641	-
101	AAJ76_500023656	XM_024475843.1	XP_024331956.1	414.97	883.723	1.09059	2.12961	-
102	AAJ76_4400028317	XM_024475656.1	XP_024330554.1	76.8778	162.586	1.08056	2.11486	-
103	AAJ76_610001654	XM_024476148.1	XP_024330280.1	895.809	1885.05	1.07334	2.1043	-
104	AAJ76_1500018854	XM_024474082.1	XP_024331388.1	769.039	1617.27	1.07243	2.10297	K02728
105*	AAJ76_2500027613	XM_024474800.1	XP_024331043.1	124.429	261.414	1.07101	2.1009	K14399
106	AAJ76_3000026021	XM_024475005.1	XP_024330895.1	187.922	393.986	1.06801	2.09654	K10436
107	AAJ76_266000764	XM_024474859.1	XP_024329479.1	313.244	653.295	1.06045	2.08558	-
108	AAJ76_1800018124	XM_024474271.1	XP_024331274.1	350.085	728.805	1.05783	2.0818	-
109*	AAJ76_8000115509	XM_024476436.1	XP_024331780.1	783.185	1618.08	1.04685	2.06601	-
110	AAJ76_2100027669	XM_024474574.1	XP_024331188.1	85.9984	177.199	1.04299	2.06049	K01890
111*	AAJ76_600007400	XM_024476061.1	XP_024330293.1	124.274	256.048	1.04289	2.06035	-
112*	AAJ76_1800002922	XM_024474261.1	XP_024329650.1	383.257	788.099	1.04006	2.05631	-
113	AAJ76_800067210	XM_024476477.1	XP_024331750.1	560.907	1152.32	1.03871	2.05439	K04567
114	AAJ76_300040219	XM_024475087.1	XP_024332151.1	874.248	1795.57	1.03833	2.05385	K02155
115	AAJ76_560008175	XM_024476007.1	XP_024330346.1	176.298	355.356	1.01125	2.01566	K03243
116*	AAJ76_1800041656	XM_024474288.1	XP_024331290.1	303.018	610.489	1.01056	2.01469	K06620
117*	AAJ76_2500012542	XM_024474790.1	XP_024331033.1	453.496	911.158	1.00661	2.00918	K04802
	*= core genes

## Sheet: supp 7. S-10 down DEG list
Supplementary Table 7. Down-regulated DEG list of NcSp / 10 d.p.i. comparison group
No.	Gene ID	Transcripts ID	Protein ID	N.c spore FPKM	10 d.p.i. FPKM	Log2(fold_change)	Fold change	Ko annotation
1*	AAJ76_700042757	XM_024475994.195	XP_024331812.1	3728.13	21.0092	-7.47129	-177.453	K10756
2*	AAJ76_7000115081	XM_024475994.114	XP_024331856.1	7269.82	42.1074	-7.4317	-172.649	K08737
3*	AAJ76_1100066671	XM_024473773.1	XP_024331582.1	659735	4268.18	-7.27212	-154.57	-
4*	AAJ76_500012159	XM_024475994.120	XP_024331948.1	6912.59	45.9945	-7.23162	-150.292	K00697
5*	AAJ76_1000040158	XM_024475994.46	XP_024331616.1	17977.4	147.604	-6.9283	-121.794	-
6*	AAJ76_3000166929	XM_024475065.1	XP_024332227.1	118787	1147.02	-6.69435	-103.562	K02882
7*	AAJ76_1000167844	XM_024475994.16	XP_024332459.1	31669.1	318.203	-6.63699	-99.5252	K01336
8*	AAJ76_4000034017	XM_024475994.21	XP_024330643.1	28907.2	326.202	-6.46952	-88.6175	K01868
9*	AAJ76_2000123864	XM_024475994.12	XP_024332317.1	34321.1	390.693	-6.45692	-87.8469	-
10*	AAJ76_1100063833	XM_024475994.95	XP_024331578.1	8662.51	100.436	-6.43043	-86.2487	K02918
11*	AAJ76_3000130927	XM_024475994.8	XP_024332205.1	38208.8	463.513	-6.36515	-82.433	-
12*	AAJ76_600056886	XM_024475994.22	XP_024331890.1	28734.1	369.664	-6.28041	-77.7306	-
13	AAJ76_4000131981	XM_024475994.67	XP_024332109.1	12538.8	171.031	-6.196	-73.3131	-
14*	AAJ76_300013251	XM_024475994.330	XP_024332131.1	1606.71	22.2705	-6.17283	-72.1451	-
15*	AAJ76_5000123970	XM_024475994.13	XP_024332029.1	33676.5	492.672	-6.09497	-68.3548	-
16*	AAJ76_3100024039	XM_024475994.311	XP_024330873.1	1796.1	26.6418	-6.07503	-67.4165	-
17*	AAJ76_4300015194	XM_024475994.83	XP_024330570.1	10076.6	157.616	-5.99845	-63.9313	K23481
18*	AAJ76_2900029226	XM_024475994.380	XP_024330924.1	1199.27	18.8061	-5.99481	-63.7702	-
19*	AAJ76_500020153	XM_024475994.85	XP_024331953.1	9687.78	151.964	-5.99436	-63.7503	-
20*	AAJ76_1200075250	XM_024475994.20	XP_024331547.1	30325	499.702	-5.92329	-60.6859	-
21*	AAJ76_100008081	XM_024473544.1	XP_024331599.1	73487.3	1218.66	-5.91412	-60.3014	-
22*	AAJ76_50008491	XM_024475994.26	XP_024331945.1	26246.3	453.288	-5.85554	-57.9019	-
23	AAJ76_780005888	XM_024475994.278	XP_024330119.1	2163.77	37.4627	-5.85195	-57.758	-
24*	AAJ76_1000034815*	XM_024475994.2	XP_024331612.1	42835	743.418	-5.84847	-57.6189	K10808
25*	AAJ76_4000112883	XM_024475493.1	XP_024332099.1	117599	2044.46	-5.84601	-57.5207	-
26*	AAJ76_5600016640	XM_024475994.1	XP_024330354.1	43163.2	822.986	-5.71279	-52.4471	-
27*	AAJ76_1200023091	XM_024475994.17	XP_024331519.1	30752.4	587.046	-5.71108	-52.3849	-
28*	AAJ76_700021646	XM_024475994.15	XP_024331798.1	32261.6	633.572	-5.67017	-50.9203	K14563
29*	AAJ76_6700018771	XM_024475994.61	XP_024330223.1	13595.4	275.603	-5.62438	-49.3295	-
30*	AAJ76_3600026320	XM_024475994.63	XP_024330750.1	12927.6	264.904	-5.60884	-48.801	-
31*	AAJ76_1000109660	XM_024473556.1	XP_024332411.1	47060.5	969.979	-5.60042	-48.5171	K14689
32*	AAJ76_6000103997	XM_024475994.209	XP_024331926.1	3358.43	69.3259	-5.59825	-48.4441	-
33*	AAJ76_340005001	XM_024475994.3	XP_024330789.1	40508.6	872.087	-5.53761	-46.4501	-
34	AAJ76_400058716	XM_024475994.247	XP_024332068.1	2579.49	56.7945	-5.50519	-45.4179	K22746
35*	AAJ76_4390003	XM_024475994.367	XP_024329322.1	1274.07	28.4672	-5.484	-44.7557	-
36*	AAJ76_380008763	XM_024475994.370	XP_024330673.1	1261.31	28.6097	-5.46228	-44.087	-
37*	AAJ76_130006800	XM_024473965.1	XP_024331464.1	105634	2415.33	-5.45071	-43.7348	K11293
38*	AAJ76_970001072	XM_024475994.10	XP_024329962.1	34687.6	804.691	-5.42984	-43.1067	K01895
39*	AAJ76_970005584	XM_024475994.138	XP_024329967.1	6096.27	141.749	-5.42652	-43.0076	K14990
40*	AAJ76_1200058338	XM_024475994.369	XP_024331542.1	1265.27	30.083	-5.39435	-42.0592	K03132
41*	AAJ76_1600023921	XM_024474149.1	XP_024331347.1	978848	24913.3	-5.2961	-39.2903	K06927
42	AAJ76_800024806	XM_024475994.213	XP_024331720.1	3269.46	83.3811	-5.29319	-39.2111	-
43*	AAJ76_1300043529	XM_024475994.233	XP_024331485.1	2854.95	74.4999	-5.26008	-38.3214	-
44	AAJ76_3500041393	XM_024475292.1	XP_024330787.1	47087.7	1282.19	-5.19866	-36.7242	-
45*	AAJ76_3100012421	XM_024475994.452	XP_024330867.1	864.762	23.7589	-5.18576	-36.3973	-
46*	AAJ76_870002930	XM_024475994.132	XP_024330032.1	6270.11	173.307	-5.17709	-36.1792	K03013
47*	AAJ76_900065286	XM_024475994.204	XP_024331680.1	3502.58	98.5001	-5.15215	-35.5592	K01265
48*	AAJ76_2100039905	XM_024475994.402	XP_024331192.1	1100.72	30.9893	-5.15054	-35.5195	-
49*	AAJ76_1000120998	XM_024475994.92	XP_024332422.1	8913.3	258.227	-5.10925	-34.5174	-
50*	AAJ76_900085232	XM_024475994.47	XP_024331698.1	17514.5	508.495	-5.10617	-34.4437	K03025
51	AAJ76_5200013221	XM_024475994.106	XP_024330409.1	7906.19	229.726	-5.10499	-34.4156	-
52*	AAJ76_2000125679	XM_024475994.131	XP_024332318.1	6292.91	183.317	-5.10131	-34.3279	K10738
53	AAJ76_2400050936	XM_024475994.307	XP_024331084.1	1823.77	53.155	-5.10058	-34.3105	-
54	AAJ76_5400010332	XM_024475994.182	XP_024330379.1	4100.07	121.782	-5.07328	-33.6674	K10666
55*	AAJ76_400035759	XM_024475994.81	XP_024332059.1	10422.3	316.942	-5.03931	-32.8839	K02955
56*	AAJ76_3600020832	XM_024475994.317	XP_024330744.1	1684.78	51.3409	-5.03631	-32.8156	K03262
57*	AAJ76_1000016205	XM_024473508.1	XP_024331606.1	97815.6	2985.17	-5.03418	-32.7672	-
58*	AAJ76_570005063	XM_024475994.352	XP_024330337.1	1444.29	44.4371	-5.02245	-32.5019	-
59*	AAJ76_300029679	XM_024475994.18	XP_024332141.1	30716.2	954.079	-5.00875	-32.1947	-
60*	AAJ76_300071646	XM_024475994.324	XP_024332171.1	1636.75	51.8349	-4.98077	-31.5763	-
61*	AAJ76_1000062515	XM_024475994.124	XP_024331632.1	6722.04	213.468	-4.97681	-31.4897	-
62*	AAJ76_1900028347	XM_024474349.1	XP_024331242.1	282631	8975.75	-4.97675	-31.4884	K12897
63*	AAJ76_3300016472	XM_024475994.144	XP_024330817.1	5710.61	184.587	-4.95127	-30.9372	-
64*	AAJ76_1370002521	XM_024475994.50	XP_024329763.1	16777.5	555.037	-4.9178	-30.2277	K14561
65*	AAJ76_3600001442	XM_024475994.432	XP_024329376.1	942.169	31.2556	-4.9138	-30.144	-
66*	AAJ76_2000135149	XM_024475994.472	XP_024332323.1	807.119	26.7775	-4.91369	-30.1417	K10639
67*	AAJ76_3800023583	XM_024475994.142	XP_024330687.1	5900.47	196.404	-4.90893	-30.0424	-
68*	AAJ76_700083198	XM_024475994.267	XP_024331834.1	2286.05	76.9604	-4.89259	-29.7041	K03679
69*	AAJ76_2900045028	XM_024475994.296	XP_024330932.1	1968.24	68.6533	-4.84144	-28.6694	-
70	AAJ76_1200051087	XM_024475994.363	XP_024331536.1	1301.28	45.837	-4.82727	-28.3892	-
71*	AAJ76_2000103025	XM_024475994.51	XP_024332302.1	16413.1	579.905	-4.82288	-28.3029	K21797
72*	AAJ76_2000146453	XM_024474449.1	XP_024332329.1	522948	18531.6	-4.8186	-28.2191	-
73*	AAJ76_220008148	XM_024475994.30	XP_024331134.1	23958.1	869.804	-4.78368	-27.5443	-
74*	AAJ76_1900055189	XM_024475994.32	XP_024331260.1	23572	863.475	-4.77078	-27.2991	-
75*	AAJ76_1400012363	XM_024475994.188	XP_024331423.1	3963.35	147.538	-4.74756	-26.8632	K03164
76*	AAJ76_1000120952	XM_024475994.220	XP_024332421.1	3039.42	113.765	-4.73967	-26.7167	K01151
77*	AAJ76_3600030287	XM_024475994.327	XP_024330752.1	1620.26	60.845	-4.73495	-26.6294	-
78*	AAJ76_1500043649	XM_024475994.217	XP_024331403.1	3136.11	119.223	-4.71724	-26.3045	K06013
79	AAJ76_1800040576	XM_024475994.33	XP_024331288.1	22679.6	871.463	-4.70181	-26.0247	K14768
80*	AAJ76_10300011087	XM_024475994.225	XP_024329938.1	2938.55	114.754	-4.67849	-25.6074	-
81	AAJ76_2000169623	XM_024474464.1	XP_024332342.1	59243.1	2330.14	-4.66816	-25.4247	-
82*	AAJ76_1500046439	XM_024475994.164	XP_024331405.1	4945.7	195.054	-4.66423	-25.3556	-
83*	AAJ76_3800021344	XM_024475994.161	XP_024330684.1	5123.91	203.684	-4.65284	-25.1562	-
84*	AAJ76_3100023861	XM_024475994.237	XP_024330872.1	2794.83	111.924	-4.64217	-24.9708	K23336
85*	AAJ76_3100015858	XM_024475141.1	XP_024330869.1	54826.6	2287.82	-4.58283	-23.9646	-
86*	AAJ76_1100057370	XM_024475994.186	XP_024331575.1	3974.44	166.547	-4.57675	-23.8638	-
87*	AAJ76_1500040090	XM_024475994.222	XP_024331401.1	2980.85	125.66	-4.56813	-23.7216	-
88	AAJ76_3400012580	XM_024475994.266	XP_024330797.1	2305.8	97.5015	-4.5637	-23.6489	-
89	AAJ76_4000016744	XM_024475994.86	XP_024330630.1	9685.24	410.476	-4.56042	-23.5952	K03456
90	AAJ76_4200029028	XM_024475994.464	XP_024330600.1	832.591	35.3304	-4.55863	-23.5659	-
91*	AAJ76_730007221	XM_024475994.104	XP_024330168.1	8007.8	344.784	-4.53764	-23.2255	K03511
92*	AAJ76_1400056492	XM_024475994.214	XP_024331453.1	3223.82	139.012	-4.53549	-23.1909	-
93	AAJ76_700097946	XM_024475994.258	XP_024331843.1	2425.73	104.832	-4.53227	-23.1392	-
94	AAJ76_2000137889	XM_024475994.321	XP_024332324.1	1650.85	72.328	-4.51251	-22.8245	K22804
95*	AAJ76_1900025375	XM_024474348.1	XP_024331241.1	321105	14069.3	-4.51242	-22.8231	-
96*	AAJ76_420003997	XM_024475994.148	XP_024330581.1	5563.53	244.079	-4.51058	-22.794	K15306
97*	AAJ76_1400049530	XM_024475994.41	XP_024331449.1	19069.2	842.665	-4.50014	-22.6296	-
98	AAJ76_2000100986	XM_024475994.245	XP_024332300.1	2626.93	116.618	-4.49351	-22.5259	-
99*	AAJ76_2000147654	XM_024475994.246	XP_024332330.1	2602.71	116.124	-4.48628	-22.4133	K10838
100*	AAJ76_1800004969	XM_024475994.90	XP_024329651.1	9127.07	409.779	-4.47723	-22.2731	-
101	AAJ76_1000046466	XM_024475994.171	XP_024331620.1	4622.24	210.493	-4.45675	-21.9591	-
102*	AAJ76_1200044876	XM_024473867.1	XP_024331532.1	84245.8	3850.84	-4.45136	-21.8773	K14566
103*	AAJ76_300036320	XM_024475994.345	XP_024332147.1	1527.26	69.9044	-4.44942	-21.8479	K04799
104*	AAJ76_100009854	XM_024475994.58	XP_024331600.1	14310.7	660.338	-4.43775	-21.6718	-
105*	AAJ76_900053566	XM_024475994.600	XP_024331673.1	443.284	20.6201	-4.42611	-21.4977	K03648
106*	AAJ76_5700011426	XM_024475994.277	XP_024330339.1	2205.27	102.718	-4.42419	-21.4691	-
107*	AAJ76_200082894	XM_024475994.273	XP_024332287.1	2240.62	104.987	-4.41561	-21.3418	-
108*	AAJ76_1000065899	XM_024473539.1	XP_024331635.1	96438	4552.52	-4.40487	-21.1835	-
109*	AAJ76_2700035826	XM_024475994.375	XP_024330991.1	1210.36	57.1494	-4.40455	-21.1788	-
110*	AAJ76_700045384	XM_024475994.244	XP_024331814.1	2690.04	127.122	-4.40334	-21.1611	K11346
111*	AAJ76_3000013908	XM_024475994.292	XP_024330887.1	2054.54	97.2524	-4.40094	-21.1259	-
112*	AAJ76_4000102274	XM_024475994.9	XP_024332092.1	34979.7	1665.32	-4.39264	-21.0047	-
113*	AAJ76_340009541	XM_024475994.223	XP_024330793.1	2975.39	142.114	-4.38796	-20.9367	K02989
114*	AAJ76_2700031779	XM_024475994.25	XP_024330986.1	26552.2	1271.69	-4.38401	-20.8794	-
115*	AAJ76_710005614	XM_024475994.119	XP_024330183.1	6993.38	335.588	-4.38123	-20.8392	-
116	AAJ76_1200054723	XM_024475994.105	XP_024331538.1	7913.98	379.908	-4.38068	-20.8313	K15196
117	AAJ76_6700015327	XM_024475994.445	XP_024330221.1	888.811	42.7811	-4.37683	-20.7758	-
118	AAJ76_125000535	XM_024475994.210	XP_024329810.1	3327.96	160.617	-4.37294	-20.7198	K13526
119	AAJ76_450009522	XM_024475994.118	XP_024330529.1	7039.29	343.416	-4.3574	-20.4978	-
120*	AAJ76_2200012361	XM_024475994.87	XP_024331137.1	9492.18	465.884	-4.3487	-20.3746	-
121*	AAJ76_300014307	XM_024475994.64	XP_024332132.1	12879	654.082	-4.2994	-19.6901	-
122*	AAJ76_2300018876	XM_024475994.291	XP_024331105.1	2057.38	105.866	-4.2805	-19.4339	K02541
123*	AAJ76_7800010297	XM_024475994.109	XP_024330122.1	7672.18	396.306	-4.27495	-19.3592	-
124*	AAJ76_2600025454	XM_024475994.274	XP_024331013.1	2220.26	114.95	-4.27165	-19.315	-
125*	AAJ76_6000015274	XM_024476051.1	XP_024330295.1	135745	7043	-4.26856	-19.2737	-
126*	AAJ76_4700024603	XM_024475728.1	XP_024330499.1	67259.6	3500.31	-4.26419	-19.2154	-
127*	AAJ76_5500022908	XM_024475994.160	XP_024330370.1	5147.78	268.335	-4.26184	-19.1841	K14549
128*	AAJ76_4000023384	XM_024475994.474	XP_024330634.1	792.212	41.4383	-4.25685	-19.1179	-
129*	AAJ76_2000114432	XM_024475994.344	XP_024332312.1	1534.63	80.7393	-4.24848	-19.0073	-
130*	AAJ76_700055502	XM_024475994.335	XP_024331821.1	1561.91	82.5964	-4.24108	-18.91	K11547
131*	AAJ76_710008572	XM_024475994.34	XP_024330184.1	22045.4	1179.25	-4.22454	-18.6945	-
132*	AAJ76_120009814	XM_024475994.280	XP_024331509.1	2138.45	115.118	-4.21538	-18.5762	-
133*	AAJ76_800036239	XM_024475994.383	XP_024331731.1	1186.74	64.6541	-4.19811	-18.3551	K11253
134*	AAJ76_1000042493	XM_024475994.82	XP_024331618.1	10205.9	558.809	-4.19091	-18.2637	-
135*	AAJ76_420004908	XM_024475617.1	XP_024330583.1	91596.5	5018.44	-4.18998	-18.252	K15728
136*	AAJ76_600084094	XM_024475994.49	XP_024331910.1	16836.7	933.478	-4.17285	-18.0365	-
137	AAJ76_5000106173	XM_024475994.495	XP_024332013.1	747.953	41.8076	-4.16111	-17.8904	-
138*	AAJ76_280006733	XM_024475994.14	XP_024330938.1	32568.2	1832.71	-4.15142	-17.7706	-
139*	AAJ76_5000107740	XM_024475994.286	XP_024332014.1	2092.41	118.187	-4.14602	-17.7042	-
140*	AAJ76_2200013396	XM_024475994.270	XP_024331138.1	2280.26	129.069	-4.14299	-17.6671	-
141*	AAJ76_7300010540	XM_024475994.493	XP_024330170.1	755.185	42.7934	-4.14137	-17.6472	K14847
142	AAJ76_2000026160	XM_024475994.626	XP_024331211.1	394.345	22.8144	-4.11144	-17.2849	K14298
143	AAJ76_1900018012	XM_024475994.451	XP_024331235.1	872.725	50.598	-4.10837	-17.2482	K22415
144*	AAJ76_4000033909	XM_024475994.66	XP_024330642.1	12593.5	732.693	-4.10333	-17.188	-
145	AAJ76_400032647	XM_024475994.312	XP_024332058.1	1782.08	104.728	-4.08884	-17.0162	K00850
146*	AAJ76_2200050809	XM_024475994.163	XP_024331164.1	4961.28	293.927	-4.07718	-16.8793	K03283
147*	AAJ76_1400011551	XM_024475994.347	XP_024331422.1	1505.11	89.8272	-4.06658	-16.7557	-
148*	AAJ76_1400038041	XM_024475994.28	XP_024331439.1	25352.4	1513.77	-4.06591	-16.7479	-
149*	AAJ76_1400036761	XM_024474024.1	XP_024331438.1	95516.2	5710.68	-4.06401	-16.7259	-
150	AAJ76_4200030130	XM_024475994.174	XP_024330601.1	4515.68	270.271	-4.06246	-16.7079	K07975
151*	AAJ76_800036056	XM_024475994.57	XP_024331730.1	14334.1	859.113	-4.06046	-16.6848	-
152*	AAJ76_90008770	XM_024475994.457	XP_024331650.1	854.22	51.7314	-4.0455	-16.5127	K11304
153	AAJ76_800011183	XM_024475994.338	XP_024331712.1	1543	93.5885	-4.04327	-16.4871	K06027
154*	AAJ76_300036164	XM_024475994.255	XP_024332146.1	2446.12	148.39	-4.04303	-16.4844	-
155	AAJ76_400031435	XM_024475994.203	XP_024332057.1	3541.94	214.903	-4.04278	-16.4815	-
156	AAJ76_1000062067	XM_024475994.505	XP_024331631.1	706.67	42.9785	-4.03935	-16.4424	-
157*	AAJ76_540009776	XM_024475994.121	XP_024330378.1	6804.61	414.49	-4.0371	-16.4168	-
158	AAJ76_600075907	XM_024475994.264	XP_024331901.1	2350.5	143.526	-4.03359	-16.3769	K17783
159*	AAJ76_2800037781	XM_024475994.252	XP_024330956.1	2546.46	155.85	-4.03027	-16.3393	-
160*	AAJ76_3800019298	XM_024475994.351	XP_024330681.1	1462.82	89.8138	-4.02567	-16.2872	K05290
161*	AAJ76_900014356	XM_024475994.314	XP_024331653.1	1717.13	106.147	-4.01587	-16.177	K03301
162*	AAJ76_500029342	XM_024475994.211	XP_024331960.1	3320.09	206.991	-4.00358	-16.0398	K06631
163*	AAJ76_330008265	XM_024475994.679	XP_024330814.1	292.061	18.2648	-3.99913	-15.9904	-
164	AAJ76_1180002754	XM_024475994.564	XP_024329845.1	509.256	32.0895	-3.98822	-15.8699	-
165*	AAJ76_2700031234	XM_024475994.159	XP_024330985.1	5189.12	328.744	-3.98045	-15.7846	-
166*	AAJ76_900055300	XM_024475994.453	XP_024331675.1	864.597	55.1491	-3.97062	-15.6775	K01641
167*	AAJ76_3300019330	XM_024475994.340	XP_024330818.1	1540.18	99.4173	-3.95346	-15.4921	-
168*	AAJ76_2400032169	XM_024475994.7	XP_024331074.1	38208.9	2471.53	-3.95043	-15.4596	K12493
169*	AAJ76_800026843	XM_024475994.361	XP_024331722.1	1307.91	85.0008	-3.94364	-15.387	-
170*	AAJ76_2500018837	XM_024475994.133	XP_024331038.1	6148.43	399.822	-3.94279	-15.3779	K02320
171*	AAJ76_7100012925	XM_024475994.232	XP_024330190.1	2877.5	188.415	-3.93284	-15.2722	-
172*	AAJ76_1700017966	XM_024475994.48	XP_024331314.1	17482.6	1162.12	-3.91109	-15.0437	-
173*	AAJ76_140009109	XM_024475994.69	XP_024331420.1	12139.6	807.046	-3.91093	-15.0421	K09419
174*	AAJ76_1100051456	XM_024475994.620	XP_024331570.1	402.953	26.9115	-3.90432	-14.9733	-
175	AAJ76_7100012254	XM_024475994.489	XP_024330189.1	763.84	51.1072	-3.90167	-14.9458	-
176	AAJ76_1600033726	XM_024475994.241	XP_024331355.1	2757.54	185.013	-3.89769	-14.9046	K07942
177*	AAJ76_30003392	XM_024475994.137	XP_024332126.1	6101.51	409.607	-3.89685	-14.896	K02937
178	AAJ76_1300025816	XM_024475994.661	XP_024331476.1	340.511	23.0569	-3.88443	-14.7683	K01669
179*	AAJ76_6000105625	XM_024475994.309	XP_024331928.1	1806.85	124.992	-3.85357	-14.4557	-
180*	AAJ76_2200050341	XM_024475994.79	XP_024331162.1	10793.1	746.75	-3.85334	-14.4534	K02154
181	AAJ76_4500027958	XM_024475994.703	XP_024330539.1	248.326	17.3361	-3.84039	-14.3243	-
182	AAJ76_4000114452	XM_024475994.508	XP_024332100.1	684.244	47.8459	-3.83804	-14.301	-
183	AAJ76_870001341	XM_024475994.101	XP_024330030.1	8160.01	576.467	-3.82326	-14.1552	K10601
184*	AAJ76_550005697	XM_024475994.74	XP_024330364.1	11607.3	830.598	-3.80473	-13.9746	K03128
185*	AAJ76_1000190130	XM_024475994.455	XP_024332474.1	856.382	61.3324	-3.80353	-13.9629	-
186*	AAJ76_830001211	XM_024475994.299	XP_024330062.1	1935.81	139.32	-3.79646	-13.8947	K03165
187*	AAJ76_700018557	XM_024475994.62	XP_024331796.1	13576.9	1000.9	-3.76179	-13.5647	K00111
188*	AAJ76_700071458	XM_024475994.197	XP_024331827.1	3685.59	272.495	-3.75759	-13.5253	K02604
189*	AAJ76_710003681	XM_024475994.191	XP_024330182.1	3895.16	289.992	-3.7476	-13.432	-
190*	AAJ76_2400023966	XM_024475994.341	XP_024331066.1	1538.05	114.971	-3.74176	-13.3777	K06632
191*	AAJ76_5900018706	XM_024475994.145	XP_024330316.1	5683.38	428.749	-3.72855	-13.2558	-
192*	AAJ76_300032026	XM_024475994.430	XP_024332143.1	957.359	72.2575	-3.72784	-13.2493	K14788
193	AAJ76_830002021	XM_024475994.630	XP_024330063.1	387.506	29.2616	-3.72714	-13.2428	-
194*	AAJ76_6900015077	XM_024475994.158	XP_024330202.1	5225.5	395.118	-3.72522	-13.2252	-
195*	AAJ76_1500049885	XM_024475994.102	XP_024331409.1	8108.37	617.234	-3.71552	-13.1366	-
196	AAJ76_440003756	XM_024475994.652	XP_024330543.1	351.861	26.8564	-3.71167	-13.1016	-
197	AAJ76_3300028780	XM_024475206.1	XP_024330824.1	84836.2	6480.82	-3.71043	-13.0903	-
198*	AAJ76_800051086	XM_024475994.526	XP_024331742.1	621.619	47.5408	-3.70879	-13.0755	-
199*	AAJ76_6600013598	XM_024475994.11	XP_024330229.1	34656.4	2672.38	-3.69692	-12.9683	K20359
200*	AAJ76_2400016468	XM_024475994.637	XP_024331060.1	376.187	29.0139	-3.69663	-12.9657	K12479
201*	AAJ76_6600019728	XM_024475994.23	XP_024330233.1	28729.1	2222.85	-3.69203	-12.9244	-
202	AAJ76_4200016951	XM_024475994.400	XP_024330591.1	1103.36	85.4869	-3.69006	-12.9068	K10756
203	AAJ76_400082040	XM_024475994.5	XP_024332076.1	39313.8	3065.59	-3.6808	-12.8242	K17498
204*	AAJ76_3000138557	XM_024475994.89	XP_024332214.1	9373.88	738.668	-3.66565	-12.6903	K20103
205	AAJ76_700092165	XM_024475994.238	XP_024331841.1	2792.09	220.149	-3.6648	-12.6828	K10573
206	AAJ76_3300037939	XM_024475215.1	XP_024330833.1	50740.2	4001.3	-3.66459	-12.6809	K15698
207	AAJ76_4600011270	XM_024475994.595	XP_024330511.1	451.798	35.7469	-3.65979	-12.6388	K03355
208*	AAJ76_1200076013	XM_024475994.112	XP_024331548.1	7581.16	601.846	-3.65495	-12.5965	-
209	AAJ76_1000189180	XM_024475994.103	XP_024332473.1	8041.44	644.701	-3.64075	-12.4731	-
210*	AAJ76_6500015342	XM_024475994.350	XP_024330245.1	1480.89	119.434	-3.63218	-12.3992	K07583
211	AAJ76_4000133077	XM_024475994.316	XP_024332110.1	1687.39	138.069	-3.61133	-12.2213	K21631
212*	AAJ76_400009335	XM_024475994.336	XP_024330626.1	1561.22	127.778	-3.61096	-12.2182	-
213	AAJ76_600083472	XM_024476128.1	XP_024331908.1	79855.9	6538.26	-3.61042	-12.2136	K02964
214*	AAJ76_4000023053	XM_024475994.184	XP_024330633.1	4006.04	329.967	-3.60178	-12.1407	-
215	AAJ76_900033768	XM_024475994.91	XP_024331660.1	8952	741.908	-3.5929	-12.0662	K15734
216*	AAJ76_6800015621	XM_024475994.454	XP_024330213.1	858.244	71.3026	-3.58936	-12.0366	-
217*	AAJ76_2200023967	XM_024475994.543	XP_024331144.1	575.501	47.9607	-3.5849	-11.9995	-
218	AAJ76_1000049122	XM_024475994.718	XP_024331621.1	215.071	18.183	-3.56415	-11.8281	K01892
219	AAJ76_3700013444	XM_024475994.168	XP_024330705.1	4732.38	400.567	-3.56245	-11.8142	-
220*	AAJ76_1180005488	XM_024475994.506	XP_024329846.1	701.439	59.7887	-3.55237	-11.7319	-
221	AAJ76_280004189	XM_024475994.322	XP_024330935.1	1649.82	140.728	-3.55132	-11.7234	-
222*	AAJ76_3600030397	XM_024475994.504	XP_024330753.1	707.426	60.5768	-3.54574	-11.6782	-
223*	AAJ76_400045969	XM_024475994.672	XP_024332064.1	302.273	26.1894	-3.5288	-11.5418	-
224	AAJ76_540006260	XM_024475994.660	XP_024330376.1	340.851	29.5459	-3.52811	-11.5363	K00621
225*	AAJ76_5000015645	XM_024475994.156	XP_024330445.1	5243.72	454.783	-3.52734	-11.5302	K09523
226*	AAJ76_700065429	XM_024475994.435	XP_024331825.1	925.269	80.3989	-3.52462	-11.5084	K10847
227*	AAJ76_5600018854	XM_024475994.153	XP_024330356.1	5336.5	468.218	-3.51064	-11.3975	K11404
228*	AAJ76_2600040696	XM_024475994.529	XP_024331020.1	610.201	53.623	-3.50836	-11.3795	K00789
229	AAJ76_3200015202	XM_024475994.788	XP_024330844.1	80.7102	7.11692	-3.50343	-11.3406	K12598
230	AAJ76_260006320	XM_024475994.530	XP_024331004.1	608.89	53.7725	-3.50124	-11.3234	K19045
231	AAJ76_3800020609	XM_024475994.561	XP_024330682.1	527.231	46.576	-3.50078	-11.3198	-
232*	AAJ76_5300022630*	XM_024475994.4	XP_024330400.1	39320.1	3489.63	-3.49412	-11.2677	K02896
233	AAJ76_630008779	XM_024475994.275	XP_024330263.1	2213.34	196.779	-3.49157	-11.2478	-
234*	AAJ76_1700022863	XM_024475994.227	XP_024331318.1	2937.71	262.199	-3.48596	-11.2041	-
235*	AAJ76_4200014473	XM_024475994.362	XP_024330589.1	1301.44	117.08	-3.47455	-11.1159	K11806
236*	AAJ76_1600026917	XM_024475994.183	XP_024331351.1	4034.58	363.271	-3.4733	-11.1063	K24418
237*	AAJ76_1000059621	XM_024475994.446	XP_024331629.1	888.201	80.2327	-3.46862	-11.0703	-
238*	AAJ76_1200045493	XM_024475994.261	XP_024331533.1	2414.05	218.545	-3.46545	-11.046	-
239	AAJ76_4000138801	XM_024475994.129	XP_024332113.1	6325.07	575.222	-3.45889	-10.9959	-
240*	AAJ76_800022293	XM_024475994.290	XP_024331717.1	2059.73	187.876	-3.4546	-10.9632	K17757
241	AAJ76_2000129323	XM_024475994.725	XP_024332320.1	197.651	18.0511	-3.4528	-10.9496	-
242	AAJ76_300025680	XM_024475994.466	XP_024332139.1	829.866	76.0368	-3.44811	-10.914	K01262
243*	AAJ76_1260002	XM_024475994.426	XP_024329801.1	981.156	90.1222	-3.44453	-10.887	-
244*	AAJ76_3600011925	XM_024475994.176	XP_024330735.1	4298.82	395.034	-3.44389	-10.8821	K02927
245	AAJ76_1000133260	XM_024475994.190	XP_024332433.1	3917.18	361.929	-3.43603	-10.823	K16945
246*	AAJ76_1200007387	XM_024473843.1	XP_024329835.1	104357	9664.27	-3.43272	-10.7982	K07566
247	AAJ76_1200048732	XM_024475994.739	XP_024331535.1	181.036	16.9941	-3.41317	-10.6529	-
248*	AAJ76_1200039497	XM_024475994.162	XP_024331528.1	5106.97	481.251	-3.40761	-10.6119	K09602
249*	AAJ76_300051571	XM_024475994.108	XP_024332161.1	7673.02	730.818	-3.39221	-10.4992	-
250*	AAJ76_200059848	XM_024475994.40	XP_024332275.1	19359.4	1848.74	-3.38842	-10.4717	K12823
251*	AAJ76_3300026522	XM_024475994.283	XP_024330823.1	2105.46	202.191	-3.38035	-10.4133	-
252*	AAJ76_400085137	XM_024475994.130	XP_024332081.1	6293.01	605.948	-3.37649	-10.3854	K14015
253*	AAJ76_500002913	XM_024475994.259	XP_024330436.1	2425.04	234.605	-3.3697	-10.3367	K10260
254	AAJ76_4300016097	XM_024475994.216	XP_024330572.1	3169.95	306.86	-3.36881	-10.3303	K12584
255*	AAJ76_1800052411	XM_024475994.408	XP_024331297.1	1082.24	104.828	-3.36792	-10.3239	K15542
256*	AAJ76_1000013104	XM_024475994.165	XP_024331604.1	4840.62	470.128	-3.36407	-10.2964	-
257*	AAJ76_5000125991	XM_024475994.318	XP_024332031.1	1682.58	164.303	-3.35625	-10.2408	-
258	AAJ76_150003042	XM_024475994.756	XP_024331380.1	141.294	13.8349	-3.35231	-10.2128	-
259*	AAJ76_2700043085	XM_024475994.6	XP_024330997.1	39025.5	3836.51	-3.34655	-10.1721	K14709
260	AAJ76_1200045520	XM_024475994.651	XP_024331534.1	352.436	34.949	-3.33404	-10.0843	-
261*	AAJ76_1500068578	XM_024475994.88	XP_024331415.1	9400.55	936.6	-3.32724	-10.0369	-
262*	AAJ76_6700010761	XM_024475994.281	XP_024330218.1	2118.29	212.436	-3.3178	-9.97143	-
263*	AAJ76_210002401	XM_024474567.1	XP_024331167.1	59830.8	6006.5	-3.31629	-9.961	-
264	AAJ76_1300060858	XM_024475994.593	XP_024331494.1	453.327	45.5368	-3.31545	-9.9552	K01069
265*	AAJ76_420004134	XM_024475994.43	XP_024330582.1	18934	1904.29	-3.31366	-9.94285	-
266*	AAJ76_600016953	XM_024475994.468	XP_024331868.1	816.285	82.2334	-3.31128	-9.92646	K01883
267	AAJ76_2800044801	XM_024475994.643	XP_024330960.1	364.657	36.9747	-3.30193	-9.86234	-
268	AAJ76_390006472	XM_024475994.73	XP_024330650.1	11618.2	1200.5	-3.27467	-9.67774	-
269*	AAJ76_4600022664	XM_024475994.185	XP_024330518.1	3977.21	412.489	-3.26933	-9.64198	-
270	AAJ76_1200005801	XM_024475994.323	XP_024329833.1	1638.07	170.092	-3.26761	-9.6305	K03231
271*	AAJ76_1000142585	XM_024475994.45	XP_024332442.1	18723.8	1946.34	-3.26604	-9.62002	-
272*	AAJ76_1100044618	XM_024475994.59	XP_024331566.1	14238.4	1482.8	-3.26339	-9.60237	-
273	AAJ76_261000683	XM_024475994.415	XP_024329486.1	1048.2	109.182	-3.26311	-9.6005	-
274*	AAJ76_2200042944	XM_024475994.289	XP_024331157.1	2062.1	215.047	-3.26139	-9.58906	K04794
275	AAJ76_1170005013	XM_024475994.757	XP_024329852.1	140.517	14.6546	-3.26131	-9.58853	-
276	AAJ76_3700027729	XM_024475994.359	XP_024330716.1	1386.22	146.018	-3.24693	-9.49343	K07936
277	AAJ76_7000100233	XM_024475994.325	XP_024331847.1	1628.77	171.873	-3.24437	-9.4766	K17257
278	AAJ76_5300024493	XM_024475951.1	XP_024330402.1	47148.1	4998.39	-3.23767	-9.43269	-
279	AAJ76_800023212	XM_024475994.135	XP_024331718.1	6124.67	657.246	-3.22013	-9.31871	-
280*	AAJ76_100072989	XM_024475994.416	XP_024332391.1	1045.2	113.074	-3.20844	-9.2435	K03010
281	AAJ76_1400050504	XM_024475994.313	XP_024331450.1	1717.87	187.252	-3.19756	-9.17406	-
282	AAJ76_2500025322	XM_024475994.706	XP_024331041.1	244.06	26.7036	-3.19213	-9.13959	K19783
283	AAJ76_3200029278	XM_024475994.636	XP_024330853.1	378.588	41.4989	-3.18949	-9.12288	-
284	AAJ76_800017153	XM_024475994.709	XP_024331714.1	236.779	26.0085	-3.18649	-9.10393	K00974
285*	AAJ76_5000109749	XM_024475994.36	XP_024332015.1	21356.7	2351.82	-3.18284	-9.08093	K14820
286	AAJ76_1500013117	XM_024475994.596	XP_024331385.1	451.26	49.7554	-3.18103	-9.06954	K00981
287	AAJ76_500072882	XM_024475994.560	XP_024331990.1	528.439	59.0759	-3.1611	-8.94511	-
288*	AAJ76_4500026537	XM_024475994.194	XP_024330537.1	3884.32	436.285	-3.15432	-8.90318	K02984
289	AAJ76_1800018929	XM_024475994.546	XP_024331275.1	571.998	64.4114	-3.15062	-8.88037	K06677
290*	AAJ76_700047245	XM_024475994.151	XP_024331816.1	5448.04	613.728	-3.15006	-8.87692	K13126
291	AAJ76_1000072446	XM_024475994.38	XP_024331636.1	19581	2213.25	-3.14521	-8.84713	-
292	AAJ76_90005066	XM_024475994.704	XP_024331647.1	247.814	28.0648	-3.14242	-8.83004	-
293	AAJ76_670007497	XM_024475994.332	XP_024330217.1	1595.85	180.86	-3.14138	-8.82368	K11838
294	AAJ76_4200030885	XM_024475994.566	XP_024330602.1	508.413	57.6436	-3.14077	-8.81995	-
295*	AAJ76_3000134676	XM_024475994.364	XP_024332209.1	1297.01	148.237	-3.12922	-8.74962	K02889
296	AAJ76_4000013328	XM_024475994.282	XP_024330627.1	2116.09	242.253	-3.12682	-8.73507	-
297*	AAJ76_5100025326	XM_024475994.535	XP_024330429.1	594.11	68.0166	-3.12677	-8.73477	K02872
298*	AAJ76_5300022527	XM_024475994.215	XP_024330399.1	3208.56	367.68	-3.1254	-8.72648	-
299*	AAJ76_2750002	XM_024475994.193	XP_024329462.1	3888.95	446.278	-3.12337	-8.71421	-
300*	AAJ76_500027606	XM_024475994.136	XP_024331959.1	6106.9	700.942	-3.12307	-8.7124	-
301*	AAJ76_700041471	XM_024475994.147	XP_024331811.1	5587.79	641.61	-3.12251	-8.70902	K15633
302*	AAJ76_300010520	XM_024475994.407	XP_024332130.1	1083.66	125.922	-3.10532	-8.60586	K19852
303*	AAJ76_2200039008	XM_024475994.381	XP_024331155.1	1197.5	140.623	-3.09013	-8.51573	K10967
304*	AAJ76_3100017368	XM_024475994.206	XP_024330870.1	3443.11	405.279	-3.08672	-8.49562	K14676
305	AAJ76_700046029	XM_024475994.265	XP_024331815.1	2314.25	273.55	-3.08067	-8.46007	-
306*	AAJ76_4300019362	XM_024475994.202	XP_024330574.1	3563.68	424.23	-3.07045	-8.40035	-
307*	AAJ76_4500017931	XM_024475676.1	XP_024330533.1	80571.7	9618.05	-3.06646	-8.37715	-
308*	AAJ76_5500011565	XM_024475994.592	XP_024330365.1	459.189	55.0981	-3.05901	-8.33401	-
309*	AAJ76_600092331	XM_024475994.521	XP_024331916.1	640.083	77.6415	-3.04336	-8.24409	-
310*	AAJ76_600036537	XM_024475994.483	XP_024331880.1	769.735	93.5413	-3.04069	-8.22885	K14440
311	AAJ76_700014934	XM_024475994.581	XP_024331794.1	486.68	59.6109	-3.02933	-8.1643	-
312*	AAJ76_7000104600	XM_024475994.315	XP_024331848.1	1699.04	208.337	-3.02772	-8.1552	K06062
313*	AAJ76_800025521	XM_024475994.226	XP_024331721.1	2938.54	363.073	-3.01677	-8.09354	K10735
314	AAJ76_3380002	XM_024475994.613	XP_024329400.1	419.757	52.1697	-3.00827	-8.04599	-
315	AAJ76_2000132659	XM_024475994.406	XP_024332321.1	1083.78	134.981	-3.00525	-8.02917	K12845
316*	AAJ76_3300035292	XM_024475994.231	XP_024330831.1	2883.3	359.435	-3.00391	-8.02171	-
317	AAJ76_700092046	XM_024475994.559	XP_024331840.1	538.584	67.1465	-3.00379	-8.02104	-
318	AAJ76_4900022511	XM_024475994.747	XP_024330468.1	169.224	21.1244	-3.00195	-8.01082	-
319*	AAJ76_250009208	XM_024475994.486	XP_024331031.1	768.917	96.4153	-2.99549	-7.97503	K07955
320	AAJ76_710009063	XM_024475994.125	XP_024330186.1	6673.91	838.24	-2.9931	-7.96183	-
321*	AAJ76_1200040257	XM_024475994.128	XP_024331529.1	6434.33	818.316	-2.97506	-7.86289	-
322*	AAJ76_140009564	XM_024475994.371	XP_024331421.1	1252.14	159.403	-2.97365	-7.85521	K15122
323	AAJ76_1300059626	XM_024475994.511	XP_024331493.1	675.662	86.5227	-2.96515	-7.80907	-
324	AAJ76_313000323	XM_024475994.27	XP_024329423.1	26083.4	3348.91	-2.96137	-7.78863	-
325*	AAJ76_4000015827	XM_024475994.221	XP_024330629.1	3013.24	387.319	-2.95972	-7.77973	-
326	AAJ76_900066455	XM_024475994.207	XP_024331681.1	3422.73	442.467	-2.95151	-7.73558	-
327	AAJ76_4000100695	XM_024475994.460	XP_024332091.1	844.557	109.314	-2.94971	-7.72594	K09503
328	AAJ76_4400033658	XM_024475994.689	XP_024330558.1	273.453	35.5284	-2.94424	-7.6967	K01689
329*	AAJ76_3000019677	XM_024475994.442	XP_024330892.1	901.45	118.421	-2.92833	-7.61229	-
330	AAJ76_560004060	XM_024475994.403	XP_024330343.1	1089.19	145.186	-2.90728	-7.50202	-
331*	AAJ76_1300029257	XM_024475994.154	XP_024331477.1	5312.88	711.482	-2.9006	-7.46737	-
332*	AAJ76_2600043692	XM_024475994.230	XP_024331022.1	2914.83	391.197	-2.89744	-7.45103	-
333*	AAJ76_1400054804	XM_024475994.399	XP_024331452.1	1104.13	148.996	-2.88957	-7.4105	-
334*	AAJ76_6000104940	XM_024475994.461	XP_024331927.1	844.282	114.321	-2.88463	-7.38516	K15280
335	AAJ76_5300021030	XM_024475994.562	XP_024330398.1	526.676	71.5531	-2.87983	-7.36063	-
336	AAJ76_500025867	XM_024475994.339	XP_024331958.1	1542.16	209.53	-2.87973	-7.36012	K01836
337*	AAJ76_3000030940	XM_024475994.404	XP_024330899.1	1086.4	147.636	-2.87944	-7.35864	-
338	AAJ76_2180002955	XM_024475994.242	XP_024329564.1	2746.44	375.338	-2.8713	-7.31724	-
339	AAJ76_70003925	XM_024475994.155	XP_024331784.1	5249.23	723.971	-2.8581	-7.2506	-
340*	AAJ76_1200023674	XM_024475994.648	XP_024331520.1	360.607	49.7356	-2.85808	-7.2505	K02991
341*	AAJ76_200046810	XM_024475994.368	XP_024332268.1	1268.78	175.322	-2.85536	-7.23684	-
342	AAJ76_700035563	XM_024476279.1	XP_024331807.1	76427.9	10616.5	-2.84779	-7.19897	-
343	AAJ76_200018081	XM_024475994.662	XP_024332246.1	330.177	45.9157	-2.84618	-7.19094	-
344	AAJ76_5100026610	XM_024475994.628	XP_024330431.1	389.803	54.3186	-2.84323	-7.17625	-
345*	AAJ76_5900024124	XM_024475994.173	XP_024330320.1	4581.58	640.591	-2.83837	-7.15212	-
346*	AAJ76_50007128	XM_024475994.331	XP_024331944.1	1600.16	224.92	-2.83074	-7.11439	-
347*	AAJ76_800095598	XM_024475994.724	XP_024331771.1	197.847	28.2484	-2.80814	-7.00381	-
348	AAJ76_300033035	XM_024475994.683	XP_024332145.1	284.685	40.659	-2.80772	-7.00177	K19801
349	AAJ76_2300044179	XM_024475994.499	XP_024331124.1	733.017	104.951	-2.80414	-6.98442	K03016
350*	AAJ76_1600067474	XM_024475994.621	XP_024331373.1	400.536	57.3925	-2.803	-6.9789	K08065
351	AAJ76_3000017096	XM_024475994.172	XP_024330890.1	4617.24	662.563	-2.8009	-6.96875	-
352*	AAJ76_5300010539	XM_024475994.413	XP_024330391.1	1055.6	152.435	-2.7918	-6.92493	K18551
353*	AAJ76_2700015911	XM_024475994.348	XP_024330976.1	1501.04	216.837	-2.79128	-6.92244	K00809
354	AAJ76_1200021278	XM_024475994.218	XP_024331518.1	3109.29	451.679	-2.78321	-6.88382	K01810
355	AAJ76_490004562	XM_024475994.187	XP_024330457.1	3967.82	576.696	-2.78246	-6.88025	K14842
356	AAJ76_600047452	XM_024475994.480	XP_024331886.1	776.227	112.999	-2.78016	-6.86929	-
357*	AAJ76_6800012709	XM_024475994.585	XP_024330211.1	475.502	69.3887	-2.77668	-6.85274	-
358*	AAJ76_7300016333	XM_024475994.310	XP_024330173.1	1798.41	263.628	-2.77015	-6.82179	-
359*	AAJ76_630007099	XM_024475994.149	XP_024330262.1	5559.74	816.179	-2.76806	-6.81191	-
360*	AAJ76_1600024122	XM_024475994.428	XP_024331348.1	974.041	143.362	-2.76432	-6.79428	K22825
361*	AAJ76_4000121174	XM_024475994.520	XP_024332103.1	645.231	95.2104	-2.76063	-6.77692	-
362*	AAJ76_3000016133	XM_024475994.236	XP_024330889.1	2809.78	414.902	-2.75961	-6.77213	K00968
363	AAJ76_350003749	XM_024475994.597	XP_024330763.1	450.642	66.5458	-2.75956	-6.7719	K14950
364*	AAJ76_800030235	XM_024475994.189	XP_024331726.1	3935.43	583.59	-2.7535	-6.74351	K04382
365	AAJ76_1500046692	XM_024475994.420	XP_024331406.1	1005.53	149.294	-2.75173	-6.73524	-
366	AAJ76_3500040122	XM_024475994.487	XP_024330785.1	768.59	115.322	-2.73655	-6.66475	-
367*	AAJ76_1610004389	XM_024475994.618	XP_024329699.1	408.334	61.4566	-2.73211	-6.64427	-
368	AAJ76_3700026236	XM_024475994.391	XP_024330715.1	1129.71	170.721	-2.72625	-6.61733	-
369*	AAJ76_450001236	XM_024475994.343	XP_024330526.1	1534.7	232.586	-2.72212	-6.59842	-
370*	AAJ76_1300048375	XM_024475994.392	XP_024331487.1	1126.48	170.86	-2.72094	-6.59302	K15335
371*	AAJ76_1000165053	XM_024475994.97	XP_024332456.1	8466.55	1290.67	-2.71365	-6.55979	K14846
372*	AAJ76_1400056676	XM_024475994.127	XP_024331454.1	6495.67	994.463	-2.70749	-6.53184	-
373	AAJ76_2800038505	XM_024475994.419	XP_024330957.1	1014.18	155.534	-2.705	-6.52058	K16487
374	AAJ76_2100017279	XM_024475994.519	XP_024331179.1	645.373	99.5056	-2.69728	-6.48578	-
375*	AAJ76_630009567	XM_024476176.1	XP_024330265.1	398502	61754.1	-2.68998	-6.45304	K22803
376	AAJ76_2600048629	XM_024475994.627	XP_024331026.1	391.98	60.8752	-2.68685	-6.43906	-
377	AAJ76_3300040092	XM_024475994.684	XP_024330835.1	283.666	44.3438	-2.67739	-6.39698	-
378*	AAJ76_5000119063	XM_024475994.624	XP_024332024.1	395.62	61.9166	-2.67572	-6.38958	K01623
379*	AAJ76_1000117079	XM_024475994.250	XP_024332418.1	2548.31	399.601	-2.67291	-6.37714	K08486
380	AAJ76_4400014199	XM_024475994.634	XP_024330548.1	384.449	60.3322	-2.67179	-6.37219	-
381	AAJ76_300094826	XM_024475994.677	XP_024332185.1	296.33	46.5567	-2.67014	-6.36491	K01520
382	AAJ76_170007301	XM_024475994.397	XP_024331308.1	1106.42	174.414	-2.66531	-6.34364	K08066
383*	AAJ76_2000146164	XM_024475994.239	XP_024332328.1	2766.25	437.084	-2.66195	-6.32888	-
384	AAJ76_2100014878	XM_024475994.710	XP_024331178.1	231.106	36.5221	-2.66171	-6.32783	K14855
385	AAJ76_2000042761	XM_024475994.584	XP_024331216.1	475.952	75.3681	-2.65879	-6.31503	K00940
386	AAJ76_830005114	XM_024475994.599	XP_024330064.1	443.502	70.2379	-2.65862	-6.31429	-
387*	AAJ76_3000029824	XM_024475994.117	XP_024330898.1	7044.81	1121.78	-2.65077	-6.28002	K10872
388*	AAJ76_2300036398	XM_024475994.35	XP_024331119.1	21838.9	3482.57	-2.64868	-6.27093	-
389*	AAJ76_1400039968	XM_024475994.547	XP_024331441.1	569.851	91.2293	-2.64302	-6.24638	-
390	AAJ76_500094614	XM_024475994.208	XP_024332004.1	3385.95	543.367	-2.63956	-6.23142	K09522
391*	AAJ76_200067555	XM_024475994.298	XP_024332278.1	1965.4	319.244	-2.62209	-6.15641	K02894
392	AAJ76_2900039881	XM_024475994.579	XP_024330931.1	491.063	80.0767	-2.61645	-6.13239	-
393	AAJ76_50004844	XM_024475994.320	XP_024331942.1	1653.77	269.83	-2.61563	-6.12891	-
394	AAJ76_200051644	XM_024475994.52	XP_024332270.1	15935.8	2617.74	-2.60588	-6.08763	K02953
395*	AAJ76_800011017	XM_024475994.134	XP_024331711.1	6131.73	1007.7	-2.60523	-6.08489	-
396	AAJ76_700024860	XM_024475994.398	XP_024331800.1	1104.88	185.03	-2.57806	-5.97136	K02942
397	AAJ76_3300029988	XM_024475994.70	XP_024330825.1	11998.6	2015.64	-2.57356	-5.95277	K04393
398*	AAJ76_4600031479	XM_024475994.240	XP_024330524.1	2757.89	465.623	-2.56633	-5.92301	-
399	AAJ76_2800023136	XM_024475994.769	XP_024330950.1	123.22	20.8126	-2.56571	-5.92046	K14758
400*	AAJ76_1900037304	XM_024475994.570	XP_024331246.1	502.465	84.9477	-2.56438	-5.91501	-
401*	AAJ76_600010807	XM_024475994.448	XP_024331865.1	884.468	150.102	-2.55886	-5.89242	K03321
402	AAJ76_6600011079	XM_024475994.615	XP_024330227.1	414.618	70.4407	-2.5573	-5.88605	-
403*	AAJ76_3000129339	XM_024475994.199	XP_024332203.1	3665.06	625.364	-2.55107	-5.86069	K00033
404*	AAJ76_1880003041	XM_024475994.623	XP_024329626.1	396.08	68.0223	-2.54171	-5.82279	K18551
405	AAJ76_2400016425	XM_024475994.394	XP_024331059.1	1109.92	190.861	-2.53985	-5.81529	-
406	AAJ76_1100060503	XM_024475994.192	XP_024331577.1	3891.67	669.595	-2.53903	-5.81198	-
407	AAJ76_4200011647	XM_024475994.550	XP_024330587.1	566.675	97.5629	-2.53812	-5.80832	K01823
408*	AAJ76_2000110484	XM_024475994.201	XP_024332309.1	3586.29	619.563	-2.53317	-5.78842	-
409	AAJ76_2900038545	XM_024475994.606	XP_024330930.1	428.967	74.2534	-2.53034	-5.77708	-
410	AAJ76_900080408	XM_024475994.676	XP_024331691.1	300.146	52.0151	-2.52866	-5.77035	K00565
411	AAJ76_1000124576	XM_024475994.372	XP_024332424.1	1249.47	217.688	-2.52099	-5.73976	K06174
412	AAJ76_5400015889	XM_024475994.678	XP_024330382.1	294.319	51.5205	-2.51416	-5.71265	-
413	AAJ76_750008132	XM_024475994.349	XP_024330136.1	1492.88	262.724	-2.50648	-5.68232	K20028
414*	AAJ76_1300065711	XM_024475994.234	XP_024331498.1	2818.19	498.716	-2.49848	-5.6509	K06943
415*	AAJ76_6800017741	XM_024475994.603	XP_024330214.1	435.195	77.2876	-2.49335	-5.63084	K23335
416	AAJ76_100010422	XM_024475994.167	XP_024332355.1	4755.4	845.262	-2.49209	-5.62592	K21797
417	AAJ76_1400018261	XM_024475994.537	XP_024331425.1	585	104.352	-2.48698	-5.60603	-
418*	AAJ76_2000151111	XM_024475994.571	XP_024332334.1	501.496	89.48	-2.4866	-5.60456	K12275
419*	AAJ76_1600068502	XM_024475994.54	XP_024331374.1	14848.7	2652.73	-2.48479	-5.59753	-
420	AAJ76_2000171618	XM_024475994.24	XP_024332343.1	26647.5	4767.7	-2.48263	-5.58915	K03033
421	AAJ76_900013714	XM_024475994.484	XP_024331652.1	769.052	138.424	-2.47399	-5.55578	K03240
422	AAJ76_1000057704	XM_024475994.257	XP_024331628.1	2431.42	438.597	-2.47083	-5.54363	-
423	AAJ76_3600017817	XM_024475994.60	XP_024330741.1	13713.4	2478.42	-2.46809	-5.53311	K14857
424*	AAJ76_8100015412	XM_024475994.276	XP_024330088.1	2208.99	400.403	-2.46386	-5.51691	-
425	AAJ76_600077605	XM_024475994.37	XP_024331903.1	20229.6	3670.76	-2.46231	-5.51098	K01783
426*	AAJ76_4400029095	XM_024475994.152	XP_024330556.1	5353.67	981.032	-2.44816	-5.4572	-
427*	AAJ76_2300055285	XM_024475994.143	XP_024331128.1	5887.41	1081.33	-2.44483	-5.44461	-
428*	AAJ76_1600025958	XM_024475994.669	XP_024331350.1	307.355	56.779	-2.43648	-5.41319	K00036
429	AAJ76_2000044444	XM_024475994.29	XP_024331217.1	24705.2	4570.1	-2.43452	-5.40584	K07561
430*	AAJ76_870002501	XM_024475994.303	XP_024330031.1	1893.28	350.46	-2.43357	-5.40229	-
431*	AAJ76_1300056077	XM_024475994.554	XP_024331492.1	554.507	103.136	-2.42666	-5.37647	-
432	AAJ76_10100010376	XM_024475994.711	XP_024329949.1	230.254	42.899	-2.42421	-5.36735	-
433*	AAJ76_900058655	XM_024475994.783	XP_024331677.1	90.9008	16.9674	-2.42153	-5.35739	-
434	AAJ76_1500017701	XM_024475994.591	XP_024331387.1	459.453	85.7621	-2.42151	-5.35731	-
435	AAJ76_6000118290	XM_024475994.668	XP_024331938.1	308.469	57.693	-2.41866	-5.34674	-
436*	AAJ76_1900019214	XM_024475994.358	XP_024331237.1	1393.19	261.039	-2.41605	-5.33708	-
437	AAJ76_700089886	XM_024475994.544	XP_024331839.1	573.63	107.638	-2.41394	-5.32928	K13148
438*	AAJ76_500004284	XM_024475994.532	XP_024330437.1	601.207	112.913	-2.41265	-5.32451	K11128
439	AAJ76_100085161	XM_024475994.293	XP_024332401.1	2037.36	384.854	-2.40431	-5.29382	K20280
440	AAJ76_2400017973	XM_024475994.501	XP_024331061.1	712.243	134.959	-2.39984	-5.27745	K14574
441*	AAJ76_1100028057	XM_024475994.569	XP_024331559.1	502.709	95.3021	-2.39914	-5.27489	K09485
442*	AAJ76_3600021997	XM_024475994.271	XP_024330746.1	2265.75	429.781	-2.39831	-5.27185	-
443	AAJ76_1300036493	XM_024475994.401	XP_024331482.1	1101.57	209.402	-2.39521	-5.26054	-
444*	AAJ76_800077942	XM_024475994.373	XP_024331760.1	1247.01	239.06	-2.38303	-5.21631	-
445	AAJ76_1700045749	XM_024475994.494	XP_024331332.1	751.542	144.5	-2.37878	-5.20097	-
446	AAJ76_1170002375	XM_024475994.31	XP_024329851.1	23653.9	4552.97	-2.3772	-5.19527	K11136
447	AAJ76_1200053846	XM_024475994.609	XP_024331537.1	424.366	82.2239	-2.36768	-5.16111	-
448	AAJ76_770006826	XM_024475994.608	XP_024330129.1	425.21	82.8286	-2.35998	-5.13363	K19613
449	AAJ76_2100035271	XM_024475994.438	XP_024331189.1	913.85	178.57	-2.35547	-5.11761	K22733
450*	AAJ76_1500059763	XM_024475994.610	XP_024331412.1	424.355	82.951	-2.35494	-5.11573	-
451*	AAJ76_200031645	XM_024475994.509	XP_024332256.1	679.728	132.887	-2.35475	-5.11506	K03259
452	AAJ76_2500034292	XM_024475994.574	XP_024331046.1	499.207	97.7367	-2.35267	-5.10769	-
453	AAJ76_1900029507	XM_024475994.113	XP_024331243.1	7337.24	1436.99	-2.35219	-5.10599	K10844
454	AAJ76_4000112752	XM_024475994.713	XP_024332098.1	226.101	44.3999	-2.34834	-5.09238	K00134
455	AAJ76_600034116	XM_024475994.248	XP_024331878.1	2573.15	509.357	-2.33679	-5.05177	K10661
456	AAJ76_2000132760	XM_024475994.170	XP_024332322.1	4643.62	920.002	-2.33554	-5.0474	K21989
457	AAJ76_2600026899	XM_024475994.288	XP_024331014.1	2070.09	410.839	-2.33305	-5.03869	-
458	AAJ76_900002364	XM_024475994.755	XP_024330019.1	141.944	28.1744	-2.33287	-5.03807	K02734
459	AAJ76_4100011717	XM_024475994.328	XP_024330609.1	1614.59	322.392	-2.32428	-5.00816	-
460	AAJ76_1000166727	XM_024475994.639	XP_024332458.1	371.949	75.2203	-2.30591	-4.94479	-
461*	AAJ76_300093228	XM_024475994.429	XP_024332183.1	970.369	197.377	-2.29758	-4.91632	-
462	AAJ76_1000049663	XM_024475994.612	XP_024331622.1	421.742	85.9856	-2.29419	-4.90479	K03011
463*	AAJ76_5100022203	XM_024475994.467	XP_024330428.1	816.921	166.703	-2.29292	-4.90047	-
464	AAJ76_510001221	XM_024475994.670	XP_024330414.1	307.283	62.8384	-2.28985	-4.89005	-
465	AAJ76_5100021067	XM_024475994.629	XP_024330427.1	388.557	79.4691	-2.28966	-4.88941	-
466	AAJ76_1000181186	XM_024475994.477	XP_024332468.1	786.831	160.996	-2.28903	-4.88727	K06674
467	AAJ76_2600045906	XM_024475994.319	XP_024331024.1	1671.85	345.964	-2.27275	-4.83243	-
468	AAJ76_2400034801	XM_024475994.196	XP_024331076.1	3688.37	764.205	-2.27095	-4.82641	K09272
469	AAJ76_470007842	XM_024475994.731	XP_024330490.1	188.312	39.0264	-2.2706	-4.82524	-
470	AAJ76_230003851	XM_024475994.730	XP_024331091.1	188.343	39.0894	-2.26851	-4.81825	K14539
471*	AAJ76_6000013877	XM_024475994.552	XP_024330294.1	560.133	116.517	-2.26522	-4.80728	-
472	AAJ76_1800038833	XM_024475994.778	XP_024331286.1	102.648	21.4245	-2.26037	-4.79114	K10685
473	AAJ76_610008796	XM_024475994.139	XP_024330284.1	5999.23	1252.6	-2.25985	-4.78942	-
474*	AAJ76_5400016830	XM_024475994.478	XP_024330383.1	786.172	164.401	-2.25762	-4.78202	K12604
475	AAJ76_800057768	XM_024475994.463	XP_024331745.1	839.903	176.513	-2.25045	-4.75831	K14191
476	AAJ76_4000144030	XM_024475994.179	XP_024332117.1	4225.3	891.802	-2.24426	-4.73794	K04523
477	AAJ76_2700028662	XM_024475994.779	XP_024330984.1	100.922	21.3986	-2.23765	-4.71628	-
478	AAJ76_65000655	XM_024475994.617	XP_024330237.1	409.972	87.2585	-2.23216	-4.69837	-
479	AAJ76_1100072889	XM_024475994.475	XP_024331587.1	791.871	168.645	-2.23128	-4.6955	-
480*	AAJ76_740007460	XM_024475994.765	XP_024330160.1	127.174	27.1306	-2.22881	-4.68747	K00162
481	AAJ76_500033093	XM_024475994.459	XP_024331963.1	845.693	180.893	-2.22499	-4.67508	-
482	AAJ76_4000014114	XM_024475994.498	XP_024330628.1	733.129	157.139	-2.22203	-4.66549	-
483*	AAJ76_6500012660	XM_024475994.411	XP_024330243.1	1076.43	232.358	-2.21183	-4.63263	-
484	AAJ76_300038650	XM_024475994.644	XP_024332148.1	363.558	78.6358	-2.20893	-4.62332	-
485	AAJ76_100081323	XM_024475994.577	XP_024332396.1	493.737	106.829	-2.20845	-4.62178	K03259
486	AAJ76_5300012733	XM_024475994.284	XP_024330392.1	2095.91	453.945	-2.20699	-4.61711	K18551
487	AAJ76_1900010255	XM_024475994.666	XP_024331230.1	320.909	69.5504	-2.20603	-4.61404	-
488	AAJ76_4200033913	XM_024475994.598	XP_024330604.1	444.801	96.4512	-2.20529	-4.61167	K14557
489	AAJ76_4300018819	XM_024475994.326	XP_024330573.1	1622.66	353.222	-2.19971	-4.59387	-
490	AAJ76_1110007405	XM_024475994.224	XP_024329884.1	2945.57	641.355	-2.19935	-4.59272	-
491	AAJ76_5300017680	XM_024475994.616	XP_024330396.1	414.187	90.4584	-2.19496	-4.57877	-
492	AAJ76_5100012267	XM_024475994.19	XP_024330420.1	30498.3	6679.32	-2.19096	-4.56609	K18592
493*	AAJ76_2000145018	XM_024475994.440	XP_024332327.1	903.765	198.697	-2.18537	-4.54843	-
494	AAJ76_1250004041	XM_024475994.664	XP_024329811.1	322.699	70.9624	-2.18506	-4.54746	-
495	AAJ76_2000002008	XM_024475994.68	XP_024329599.1	12278.1	2703.99	-2.18293	-4.54075	-
496	AAJ76_1000181281	XM_024475994.557	XP_024332469.1	543.252	119.767	-2.18139	-4.5359	-
497	AAJ76_1220003075	XM_024475994.715	XP_024329820.1	223.938	49.6554	-2.17308	-4.50985	-
498*	AAJ76_3600024363	XM_024475994.279	XP_024330749.1	2149.16	477.41	-2.17047	-4.5017	K00820
499	AAJ76_490002966	XM_024475994.774	XP_024330456.1	110.617	24.7302	-2.16122	-4.47293	K04482
500	AAJ76_1600059539	XM_024475994.767	XP_024331368.1	125.309	28.1105	-2.15631	-4.45773	K12590
501	AAJ76_6500014595	XM_024475994.374	XP_024330244.1	1230.59	276.501	-2.15399	-4.45057	-
502	AAJ76_3800018357	XM_024475994.558	XP_024330680.1	543.012	122.65	-2.14644	-4.42734	-
503*	AAJ76_1000184770	XM_024475994.523	XP_024332470.1	630.354	142.615	-2.14403	-4.41995	-
504	AAJ76_4600024884	XM_024475994.568	XP_024330520.1	507.685	115.636	-2.13434	-4.39036	-
505	AAJ76_630003653	XM_024475994.329	XP_024330260.1	1609.29	368.629	-2.12618	-4.3656	K18932
506	AAJ76_4500034718	XM_024475994.357	XP_024330542.1	1426.7	327.071	-2.125	-4.36203	-
507	AAJ76_1600043340	XM_024475994.44	XP_024331357.1	18852.7	4381.45	-2.10529	-4.30284	K11155
508	AAJ76_4500032217	XM_024475994.512	XP_024330540.1	674.407	157.052	-2.10238	-4.29417	-
509	AAJ76_1600028830	XM_024475994.685	XP_024331352.1	280.17	65.7755	-2.09068	-4.25949	-
510	AAJ76_5000014027	XM_024475994.297	XP_024330443.1	1968.04	464.019	-2.08451	-4.24131	-
511	AAJ76_3300014604	XM_024475994.437	XP_024330816.1	917.318	216.622	-2.08224	-4.23464	-
512	AAJ76_1400022968	XM_024475994.441	XP_024331429.1	903.07	214.726	-2.07234	-4.20568	K03061
513	AAJ76_1800033295	XM_024475994.496	XP_024331284.1	738.76	175.836	-2.07087	-4.2014	-
514	AAJ76_7100010747	XM_024475994.510	XP_024330188.1	679.041	162.882	-2.05968	-4.16894	-
515	AAJ76_1000129125	XM_024475994.734	XP_024332427.1	187.378	45.1694	-2.05254	-4.14836	-
516	AAJ76_600062268	XM_024475994.126	XP_024331894.1	6539.46	1586.92	-2.04294	-4.12084	-
517	AAJ76_2100017329	XM_024475994.729	XP_024331180.1	189.673	46.2425	-2.03622	-4.10169	K22766
518	AAJ76_1700018878	XM_024475994.697	XP_024331316.1	256.643	62.6641	-2.03405	-4.09553	K11672
519	AAJ76_1260003553	XM_024475994.582	XP_024329805.1	478.295	116.845	-2.0333	-4.0934	K03857
520	AAJ76_500031203	XM_024475994.645	XP_024331961.1	363.41	89.7198	-2.0181	-4.0505	K03027
521	AAJ76_2800024761	XM_024475994.417	XP_024330951.1	1037.17	256.758	-2.01418	-4.03951	-
522	AAJ76_3900033639	XM_024475994.157	XP_024330668.1	5231.3	1300.76	-2.00782	-4.02174	-
523	AAJ76_200048485	XM_024475994.256	XP_024332269.1	2435.12	605.501	-2.00779	-4.02166	-
524*	AAJ76_100094159	XM_024475994.115	XP_024332406.1	7138.51	1776.46	-2.00662	-4.0184	-
525*	AAJ76_900054438	XM_024475994.382	XP_024331674.1	1190.33	296.61	-2.00472	-4.01311	K03301
526*	AAJ76_300094790	XM_024475994.384	XP_024332184.1	1160.87	289.667	-2.00274	-4.0076	K01866
527	AAJ76_5000014771	XM_024475994.575	XP_024330444.1	498.762	125.054	-1.9958	-3.98837	-
528*	AAJ76_580003298	XM_024475994.471	XP_024330324.1	807.368	202.928	-1.99226	-3.9786	K14408
529	AAJ76_1600055544	XM_024475994.722	XP_024331364.1	199.892	50.2964	-1.9907	-3.9743	K02214
530	AAJ76_3800012837	XM_024475994.337	XP_024330676.1	1555.88	391.93	-1.98906	-3.96978	-
531	AAJ76_510007967	XM_024475994.781	XP_024330417.1	94.6508	23.9339	-1.98356	-3.95468	K16194
532	AAJ76_60006322	XM_024475994.181	XP_024331860.1	4171.44	1056.04	-1.98188	-3.95007	-
533*	AAJ76_580002233	XM_024475994.334	XP_024330323.1	1565.01	396.312	-1.98146	-3.94893	-
534	AAJ76_1400031811	XM_024475994.763	XP_024331435.1	131.098	33.2115	-1.9809	-3.94739	K02870
535	AAJ76_800037613	XM_024476458.1	XP_024331732.1	88375.6	22399.3	-1.98019	-3.94545	K02901
536	AAJ76_1200061573	XM_024475994.721	XP_024331544.1	203.088	51.5145	-1.97905	-3.94233	-
537	AAJ76_200012095	XM_024475994.431	XP_024332240.1	946.104	240.016	-1.97887	-3.94184	-
538	AAJ76_1000021220	XM_024475994.762	XP_024331609.1	131.294	33.3288	-1.97796	-3.93936	-
539	AAJ76_1260007073	XM_024475994.177	XP_024329809.1	4262.4	1085.82	-1.97288	-3.92551	-
540	AAJ76_2000149458	XM_024475994.614	XP_024332332.1	415.238	105.94	-1.97068	-3.91953	-
541*	AAJ76_1000101027	XM_024475994.646	XP_024332408.1	362.731	92.7925	-1.96682	-3.90906	-
542	AAJ76_3500036117	XM_024475286.1	XP_024330782.1	70220.6	18034	-1.96118	-3.8938	-
543	AAJ76_10003323	XM_024475994.342	XP_024332352.1	1536.6	394.887	-1.96023	-3.89124	K00966
544*	AAJ76_7000105823	XM_024475994.654	XP_024331849.1	351.286	90.277	-1.96022	-3.89121	K02738
545	AAJ76_3200029723	XM_024475994.663	XP_024330854.1	327.146	84.3872	-1.95484	-3.87673	K10352
546	AAJ76_1000126632	XM_024475994.759	XP_024332426.1	137.606	35.5422	-1.95294	-3.87163	-
547	AAJ76_2200044098	XM_024475994.444	XP_024331158.1	888.955	230.795	-1.9455	-3.85171	-
548	AAJ76_1400019092	XM_024475994.733	XP_024331426.1	187.408	48.8541	-1.93963	-3.83607	K03139
549	AAJ76_3800028843	XM_024475994.482	XP_024330692.1	771.421	201.694	-1.93535	-3.82471	-
550	AAJ76_100085744	XM_024475994.640	XP_024332402.1	370.949	97.07	-1.93412	-3.82145	K03695
551*	AAJ76_1400065143	XM_024475994.657	XP_024331460.1	344.456	91.035	-1.91983	-3.78378	-
552	AAJ76_100011660	XM_024475994.782	XP_024332356.1	92.201	24.3961	-1.91813	-3.77933	-
553	AAJ76_5900024641	XM_024475994.656	XP_024330321.1	347.056	91.948	-1.91628	-3.77449	-
554	AAJ76_3800023493	XM_024475994.388	XP_024330686.1	1149.22	304.645	-1.91545	-3.77231	K00161
555	AAJ76_2200033295	XM_024475994.681	XP_024331151.1	288.851	76.6865	-1.91328	-3.76664	-
556	AAJ76_800078072	XM_024475994.752	XP_024331761.1	145.715	38.7754	-1.90993	-3.75791	-
557	AAJ76_5000110478	XM_024475994.304	XP_024332016.1	1876.55	500.209	-1.90748	-3.75153	-
558*	AAJ76_800027588	XM_024475994.563	XP_024331723.1	520.497	138.886	-1.90599	-3.74766	K10575
559	AAJ76_5900010004	XM_024475994.515	XP_024330310.1	661.227	178.303	-1.89081	-3.70843	-
560	AAJ76_1000153435	XM_024475994.272	XP_024332449.1	2264.95	612.884	-1.88579	-3.69555	K13989
561	AAJ76_3300012810	XM_024475994.545	XP_024330815.1	572.949	155.35	-1.88288	-3.68811	K07390
562	AAJ76_390004885	XM_024475994.354	XP_024330647.1	1440.62	391.905	-1.87811	-3.67593	-
563*	AAJ76_1300031468	XM_024475994.553	XP_024331480.1	556.921	152.308	-1.87048	-3.65654	-
564*	AAJ76_90003756	XM_024475994.356	XP_024331646.1	1436.95	393.674	-1.86793	-3.65008	K11498
565	AAJ76_5000111442	XM_024475994.503	XP_024332017.1	709.159	194.666	-1.86511	-3.64296	-
566*	AAJ76_3600017293	XM_024475994.425	XP_024330740.1	986.092	271.188	-1.86243	-3.6362	-
567	AAJ76_1900051237	XM_024475994.780	XP_024331257.1	97.5927	26.8545	-1.86161	-3.63413	K00615
568	AAJ76_900088635	XM_024475994.732	XP_024331702.1	187.458	51.8393	-1.85445	-3.61614	K03246
569	AAJ76_3900022261	XM_024475994.111	XP_024330659.1	7639.57	2118.69	-1.85032	-3.6058	-
570	AAJ76_3600038724	XM_024475994.647	XP_024330760.1	361.816	100.914	-1.84213	-3.58539	-
571	AAJ76_2400026464	XM_024475994.688	XP_024331068.1	275.49	76.8727	-1.84146	-3.58373	-
572	AAJ76_1100064476	XM_024475994.72	XP_024331580.1	11686.3	3273.75	-1.83581	-3.56972	K09493
573*	AAJ76_250007480	XM_024475994.789	XP_024331029.1	80.6278	22.6259	-1.8333	-3.56351	K07178
574	AAJ76_560002685	XM_024475994.743	XP_024330342.1	171.876	48.3192	-1.8307	-3.5571	K10696
575	AAJ76_100051557	XM_024475994.517	XP_024332382.1	646.84	182.594	-1.82477	-3.54251	-
576	AAJ76_200060895	XM_024475994.260	XP_024332276.1	2423.45	684.28	-1.8244	-3.5416	-
577	AAJ76_800048499	XM_024475994.527	XP_024331741.1	620.504	175.206	-1.82439	-3.54157	K10587
578	AAJ76_100013594	XM_024475994.497	XP_024332357.1	737.361	208.299	-1.82372	-3.53993	K12597
579	AAJ76_3600029415	XM_024475994.687	XP_024330751.1	275.659	77.8848	-1.82347	-3.53931	-
580*	AAJ76_1260004549	XM_024475994.366	XP_024329807.1	1288.46	364.556	-1.82144	-3.53434	K01937
581	AAJ76_1000192213	XM_024475994.198	XP_024332475.1	3666.45	1037.97	-1.82061	-3.53231
582	AAJ76_3700028552	XM_024475994.76	XP_024330717.1	11433.7	3240.35	-1.81908	-3.52856	K00586
583	AAJ76_6600011106	XM_024475994.456	XP_024330228.1	854.883	243.194	-1.81362	-3.51523	-
584	AAJ76_3000136660	XM_024475994.65	XP_024332211.1	12751.5	3629.73	-1.81274	-3.51309	K02997
585	AAJ76_7000109198	XM_024475994.263	XP_024331852.1	2401.28	683.95	-1.81184	-3.5109	-
586*	AAJ76_300091326	XM_024475994.469	XP_024332182.1	813.023	232.302	-1.80729	-3.49984	K19306
587*	AAJ76_20009031	XM_024475994.524	XP_024332237.1	625.206	178.929	-1.80495	-3.49417	K10389
588	AAJ76_1900014988	XM_024475994.772	XP_024331234.1	116.572	33.4704	-1.80027	-3.48285	-
589	AAJ76_1600044795	XM_024475994.619	XP_024331358.1	407.67	117.347	-1.79663	-3.47408	K14521
590	AAJ76_1400049341	XM_024475994.583	XP_024331448.1	476.118	138.003	-1.78662	-3.45006	K01803
591*	AAJ76_2000107630	XM_024475994.542	XP_024332308.1	575.901	167.275	-1.7836	-3.44284	K09184
592	AAJ76_100033851	XM_024475994.631	XP_024332369.1	387.081	112.551	-1.78206	-3.43917	K01872
593	AAJ76_200088308	XM_024475994.481	XP_024332290.1	773.514	224.936	-1.78191	-3.43881	K23727
594	AAJ76_600060353	XM_024475994.771	XP_024331892.1	122.615	35.7219	-1.77926	-3.4325	-
595*	AAJ76_3000104153	XM_024475994.760	XP_024332190.1	133.287	39.0317	-1.77182	-3.41484	K01597
596	AAJ76_260003138	XM_024475994.790	XP_024331003.1	80.6056	23.6162	-1.7711	-3.41314	-
597	AAJ76_4200028826	XM_024475994.418	XP_024330599.1	1027.38	301.294	-1.76972	-3.40988	-
598*	AAJ76_120007082	XM_024475994.300	XP_024331507.1	1927.05	568.028	-1.76236	-3.39253	K08592
599	AAJ76_3600036044	XM_024475994.458	XP_024330757.1	848.875	251.254	-1.7564	-3.37854	-
600	AAJ76_3000028023	XM_024475994.655	XP_024330897.1	349.596	104.169	-1.74677	-3.35606	-
601	AAJ76_980009335	XM_024475994.728	XP_024329959.1	192.423	57.3921	-1.74536	-3.35279	K17497
602	AAJ76_600083511	XM_024475994.77	XP_024331909.1	11398.3	3401.87	-1.74442	-3.3506	K03124
603	AAJ76_1500062863	XM_024475994.754	XP_024331413.1	143.074	42.8178	-1.74048	-3.34146	K06072
604	AAJ76_500034539	XM_024475994.269	XP_024331964.1	2280.91	685.363	-1.73467	-3.32803	-
605	AAJ76_2980003	XM_024475994.479	XP_024329439.1	785.262	236.657	-1.73038	-3.31815	-
606	AAJ76_600082444	XM_024475994.751	XP_024331907.1	156.348	47.2795	-1.72548	-3.3069	-
607	AAJ76_180003603	XM_024475994.798	XP_024331264.1	66.1049	20.0953	-1.7179	-3.28957	-
608	AAJ76_840002535	XM_024475994.39	XP_024330054.1	19423.9	5908.54	-1.71696	-3.28743	-
609*	AAJ76_9700010335	XM_024475994.178	XP_024329970.1	4251.02	1297.27	-1.71233	-3.2769	-
610	AAJ76_280009001	XM_024475994.578	XP_024330939.1	492.728	150.553	-1.71052	-3.27279	K02925
611*	AAJ76_200015157	XM_024475994.436	XP_024332242.1	917.727	280.822	-1.70841	-3.268	-
612	AAJ76_3000142956	XM_024475994.735	XP_024332215.1	187.101	57.334	-1.70635	-3.26334	K02209
613	AAJ76_5400026885	XM_024475994.738	XP_024330386.1	182.719	56.0765	-1.70416	-3.25839	K07025
614	AAJ76_800005392	XM_024475994.409	XP_024330092.1	1080.48	332.619	-1.69972	-3.24838	K02327
615	AAJ76_1400045719	XM_024475994.741	XP_024331446.1	179.019	55.2316	-1.69655	-3.24125	K14290
616	AAJ76_3100047062	XM_024475994.750	XP_024330880.1	157.274	48.758	-1.68957	-3.22561	K01194
617	AAJ76_1400053956	XM_024475994.649	XP_024331451.1	357.197	110.894	-1.68753	-3.22105	-
618	AAJ76_300039116	XM_024475994.306	XP_024332149.1	1839.86	572.891	-1.68327	-3.21155	K20526
619	AAJ76_6000107450	XM_024475994.744	XP_024331929.1	171.053	53.269	-1.68307	-3.21111	-
620	AAJ76_1000036592	XM_024475994.305	XP_024331613.1	1871.02	586.389	-1.67389	-3.19074	-
621	AAJ76_300024381	XM_024475994.433	XP_024332138.1	939.164	294.756	-1.67185	-3.18623	-
622	AAJ76_1700040112	XM_024475994.693	XP_024331330.1	263.534	83.2387	-1.66266	-3.166	K08735
623	AAJ76_1200028763	XM_024475994.776	XP_024331524.1	103.399	32.6768	-1.66188	-3.16429	-
624*	AAJ76_500024981	XM_024475994.534	XP_024331957.1	598.208	189.309	-1.6599	-3.15995	-
625	AAJ76_600077747	XM_024475994.385	XP_024331904.1	1160.2	368.226	-1.65571	-3.15078	-
626	AAJ76_3800034233	XM_024475994.228	XP_024330696.1	2927.22	929.089	-1.65564	-3.15063	-
627	AAJ76_4000148369	XM_024475994.56	XP_024332118.1	14533.3	4630.74	-1.65005	-3.13845	-
628	AAJ76_700045349	XM_024475994.567	XP_024331813.1	508.328	163.095	-1.64005	-3.11677	K14850
629	AAJ76_110000383	XM_024475994.727	XP_024329886.1	194.013	62.3565	-1.63754	-3.11135	-
630	AAJ76_2800015122	XM_024475994.140	XP_024330943.1	5950.29	1914.2	-1.63622	-3.1085	-
631	AAJ76_4700031522	XM_024475994.99	XP_024330503.1	8328.56	2680.57	-1.63552	-3.107	K19788
632	AAJ76_1110005717	XM_024475994.658	XP_024329883.1	343.374	110.753	-1.63243	-3.10035	-
633	AAJ76_200045172	XM_024475994.572	XP_024332266.1	501.024	162.019	-1.62871	-3.09236	-
634	AAJ76_4100016155	XM_024475994.736	XP_024330612.1	186.525	60.4104	-1.6265	-3.08763	K01530
635	AAJ76_700081297	XM_024475994.720	XP_024331833.1	209.26	68.1102	-1.61936	-3.07239	-
636	AAJ76_4000150500	XM_024475994.632	XP_024332120.1	385.854	126.157	-1.61284	-3.05853	K03178
637	AAJ76_1400036479	XM_024475994.98	XP_024331437.1	8440.27	2761.57	-1.6118	-3.05633	-
638	AAJ76_5800010135	XM_024475994.699	XP_024330330.1	254.366	83.3586	-1.60951	-3.05148	-
639*	AAJ76_1500032846	XM_024475994.421	XP_024331395.1	1002.32	331.233	-1.59742	-3.02602	-
640	AAJ76_900089773	XM_024475994.473	XP_024331703.1	794.092	263.288	-1.59267	-3.01607	K07874
641	AAJ76_1000124730	XM_024475994.607	XP_024332425.1	426.597	141.642	-1.59063	-3.01181	-
642	AAJ76_1000123289	XM_024475994.243	XP_024332423.1	2711.77	900.755	-1.59003	-3.01056	K21875
643	AAJ76_3400010712	XM_024475994.254	XP_024330796.1	2502.69	831.462	-1.58976	-3.00999	-
644	AAJ76_2610002728	XM_024475994.766	XP_024329488.1	125.646	41.8593	-1.58575	-3.00164	-
645	AAJ76_4800028932	XM_024475994.700	XP_024330486.1	253.751	84.8356	-1.58067	-2.99109	-
646*	AAJ76_780007344	XM_024475994.531	XP_024330121.1	605.147	202.4	-1.58007	-2.98984	-
647	AAJ76_300042306	XM_024475994.576	XP_024332155.1	494.762	165.633	-1.57875	-2.98711	K14538
648	AAJ76_300079048	XM_024475994.682	XP_024332176.1	284.804	95.3685	-1.57838	-2.98634	-
649	AAJ76_2300026150	XM_024475994.485	XP_024331108.1	769.028	257.915	-1.57614	-2.98171	-
650	AAJ76_1200036711	XM_024475994.390	XP_024331526.1	1142.58	383.943	-1.57334	-2.97593	K02865
651	AAJ76_6500011323	XM_024475994.533	XP_024330242.1	599.855	201.962	-1.57053	-2.97014	K09140
652*	AAJ76_700099786	XM_024475994.586	XP_024331846.1	465.57	157.215	-1.56626	-2.96136	-
653	AAJ76_600027435	XM_024475994.690	XP_024331873.1	271.326	91.6849	-1.56527	-2.95933	K14787
654	AAJ76_5000023299	XM_024475994.365	XP_024330448.1	1296.26	438.045	-1.5652	-2.95919	-
655	AAJ76_1000164617	XM_024475994.251	XP_024332455.1	2547.99	861.404	-1.5646	-2.95795	K16944
656	AAJ76_600015226	XM_024475994.422	XP_024331867.1	1001.47	340.307	-1.5572	-2.94282	-
657	AAJ76_1040009776	XM_024475994.150	XP_024329931.1	5540.49	1882.87	-1.55708	-2.94258	-
658	AAJ76_1800053945	XM_024475994.539	XP_024331298.1	581.321	198.018	-1.5537	-2.93569	-
659	AAJ76_500076679	XM_024475994.605	XP_024331994.1	429.228	146.296	-1.55285	-2.93396	-
660	AAJ76_30007661	XM_024475994.96	XP_024332128.1	8625.74	2944.27	-1.55074	-2.92967	-
661	AAJ76_3800027920	XM_024475994.387	XP_024330691.1	1149.73	393.207	-1.54793	-2.92397	-
662	AAJ76_200023298	XM_024475994.516	XP_024332249.1	658.072	226.682	-1.53758	-2.90307	-
663	AAJ76_200073441	XM_024475994.768	XP_024332283.1	124.663	42.9757	-1.53644	-2.90078	K06944
664	AAJ76_4000127602	XM_024475994.799	XP_024332105.1	64.6131	22.323	-1.53329	-2.89445	-
665*	AAJ76_1400026613	XM_024475994.764	XP_024331433.1	130.922	45.304	-1.53099	-2.88984	K18670
666	AAJ76_5100015651	XM_024475994.538	XP_024330422.1	584.69	202.393	-1.53052	-2.8889	-
667	AAJ76_2300035445	XM_024475994.675	XP_024331117.1	300.171	104.018	-1.52895	-2.88576	-
668	AAJ76_800017393	XM_024475994.746	XP_024331715.1	169.858	58.9513	-1.52673	-2.88132	K06965
669*	AAJ76_5600020379	XM_024475994.376	XP_024330357.1	1210.34	420.084	-1.52666	-2.88118	-
670	AAJ76_4900015016	XM_024475994.551	XP_024330465.1	560.408	194.708	-1.52517	-2.87821	K11273
671	AAJ76_3100020143	XM_024475994.795	XP_024330871.1	74.2079	25.9634	-1.51509	-2.85817	-
672	AAJ76_1800019815	XM_024475994.719	XP_024331276.1	213.694	74.8424	-1.51362	-2.85526	K01875
673	AAJ76_2500033940	XM_024475994.773	XP_024331045.1	110.922	39.0831	-1.50493	-2.83811	K14569
674	AAJ76_400036629	XM_024475994.75	XP_024332060.1	11444.3	4040.19	-1.50213	-2.83261	-
675	AAJ76_1100059168	XM_024475994.707	XP_024331576.1	240.873	85.0716	-1.50152	-2.83141	-
676	AAJ76_3000106592	XM_024475994.633	XP_024332191.1	385.235	136.248	-1.4995	-2.82745	-
677	AAJ76_60001826	XM_024475994.748	XP_024331859.1	168.372	59.8325	-1.49265	-2.81405	-
678	AAJ76_300044908	XM_024475994.470	XP_024332157.1	810.003	291.685	-1.47351	-2.77697	-
679	AAJ76_610001966	XM_024475994.555	XP_024330281.1	550.279	198.907	-1.46807	-2.76652	K11215
680	AAJ76_1900039116	XM_024475994.695	XP_024331250.1	257.779	93.2504	-1.46695	-2.76437	-
681	AAJ76_460009238	XM_024475994.377	XP_024330510.1	1207.86	439.08	-1.45989	-2.75087	K24971
682	AAJ76_210008340	XM_024475994.708	XP_024331173.1	237.473	86.3617	-1.4593	-2.74975	K00505
683*	AAJ76_900009722	XM_024475994.749	XP_024330021.1	167.919	61.1491	-1.45736	-2.74605	-
684	AAJ76_60008514	XM_024475994.740	XP_024331864.1	180.22	65.6876	-1.45607	-2.7436	K14808
685	AAJ76_900074189	XM_024475994.396	XP_024331686.1	1106.56	404.123	-1.45322	-2.73819	K14777
686	AAJ76_490008521	XM_024475994.742	XP_024330459.1	172.492	63.0029	-1.45304	-2.73784	K15175
687	AAJ76_8000101908	XM_024475994.541	XP_024331775.1	578.036	211.201	-1.45254	-2.73689	-
688	AAJ76_500021953	XM_024475994.642	XP_024331955.1	366.131	133.978	-1.45036	-2.73276	K22381
689	AAJ76_2300031787	XM_024475994.698	XP_024331113.1	256.327	94.2724	-1.44308	-2.71901	-
690*	AAJ76_2700043720	XM_024475994.308	XP_024330998.1	1817.3	668.436	-1.44293	-2.71872	K20553
691	AAJ76_600039052	XM_024475994.694	XP_024331881.1	260.544	95.8713	-1.44236	-2.71765	-
692	AAJ76_1200033549	XM_024475994.490	XP_024331525.1	762.314	280.944	-1.4401	-2.7134	-
693	AAJ76_200039525	XM_024475994.360	XP_024332261.1	1363.57	503.268	-1.43799	-2.70943	-
694	AAJ76_1000174952	XM_024475994.492	XP_024332465.1	756.274	280.562	-1.43059	-2.69557	-
695	AAJ76_1180007419	XM_024475994.594	XP_024329847.1	452.043	168.153	-1.42669	-2.68829	K04079
696	AAJ76_270005075	XM_024475994.346	XP_024330968.1	1511.06	562.628	-1.42531	-2.68572	-
697	AAJ76_700062103	XM_024475994.424	XP_024331823.1	994.795	371.669	-1.42038	-2.67656	K15264
698	AAJ76_870003803	XM_024475994.353	XP_024330033.1	1441.02	539.164	-1.4183	-2.6727	-
699	AAJ76_2100048812	XM_024475994.333	XP_024331199.1	1568.37	587.029	-1.41776	-2.6717	-
700	AAJ76_200017287	XM_024475994.249	XP_024332244.1	2563.8	963.525	-1.41189	-2.66086	-
701	AAJ76_1800039009	XM_024475994.793	XP_024331287.1	76.6827	28.8472	-1.41047	-2.65824	-
702	AAJ76_650008009	XM_024475994.775	XP_024330238.1	105.028	39.5557	-1.40881	-2.65518	K10773
703*	AAJ76_1700026052	XM_024475994.777	XP_024331320.1	103.062	38.8422	-1.40782	-2.65336	-
704	AAJ76_3400017331	XM_024475994.301	XP_024330801.1	1911.32	721.572	-1.40536	-2.64884	K13280
705	AAJ76_1000146628	XM_024475994.389	XP_024332445.1	1145.04	432.278	-1.40536	-2.64884	K03015
706*	AAJ76_780001401	XM_024475994.450	XP_024330116.1	874.736	330.505	-1.40418	-2.64667	-
707	AAJ76_8700014599	XM_024475994.84	XP_024330036.1	9974.33	3791.34	-1.39551	-2.63082	-
708	AAJ76_5100012091	XM_024475994.638	XP_024330419.1	375.462	142.812	-1.39455	-2.62907	K02912
709	AAJ76_1370001155	XM_024475994.671	XP_024329762.1	305.986	116.458	-1.39365	-2.62743	K00927
710	AAJ76_2200019323	XM_024475994.549	XP_024331141.1	567.254	217.266	-1.38453	-2.61087	-
711	AAJ76_1300022034	XM_024475994.705	XP_024331475.1	244.677	93.8878	-1.38187	-2.60606	-
712	AAJ76_310009488	XM_024475994.235	XP_024330866.1	2816.92	1082.63	-1.37958	-2.60193	K07126
713	AAJ76_800013683	XM_024475994.379	XP_024331713.1	1199.48	461.113	-1.37922	-2.60128	-
714*	AAJ76_2700014925	XM_024475994.712	XP_024330975.1	229.628	88.3045	-1.37874	-2.60041	-
715	AAJ76_6000021904	XM_024475994.701	XP_024330300.1	252.413	97.165	-1.37728	-2.59778	K11548
716	AAJ76_2300029482	XM_024475994.791	XP_024331111.1	78.6103	30.2666	-1.37699	-2.59726	-
717	AAJ76_1200062027	XM_024475994.797	XP_024331545.1	68.8246	26.5341	-1.37508	-2.59382	K00963
718	AAJ76_8000013951	XM_024475994.691	XP_024330101.1	269.821	104.056	-1.37464	-2.59303	-
719*	AAJ76_2000048987	XM_024475994.500	XP_024331219.1	713.717	276.169	-1.3698	-2.58435	-
720	AAJ76_2700046457	XM_024475994.587	XP_024331000.1	463.406	180.155	-1.36304	-2.57227	-
721	AAJ76_90005627	XM_024475994.653	XP_024331648.1	351.852	137.051	-1.36025	-2.5673	K14809
722	AAJ76_800075858	XM_024475994.540	XP_024331757.1	580.482	226.51	-1.35767	-2.56271	-
723	AAJ76_100078281	XM_024475994.573	XP_024332393.1	500.713	195.779	-1.35476	-2.55755	K14206
724	AAJ76_1530004963	XM_024475994.745	XP_024329722.1	170.065	66.5951	-1.3526	-2.55372	K01514
725	AAJ76_2780002479	XM_024475994.801	XP_024329460.1	57.6305	22.5861	-1.3514	-2.5516	-
726	AAJ76_3000165200	XM_024475994.717	XP_024332225.1	216.761	84.9539	-1.35136	-2.55153	-
727	AAJ76_2800017160	XM_024475994.502	XP_024330944.1	711.508	279.11	-1.35005	-2.54921	K16315
728*	AAJ76_3700033649	XM_024475994.513	XP_024330722.1	669.793	263.03	-1.34849	-2.54645	-
729	AAJ76_300096746	XM_024475994.686	XP_024332187.1	279.859	109.924	-1.3482	-2.54594	-
730	AAJ76_630003314	XM_024475994.726	XP_024330259.1	197.216	77.7297	-1.34324	-2.5372	K02146
731*	AAJ76_1700062503	XM_024475994.42	-	19005.2	7507.76	-1.33994	-2.53141	-
732	AAJ76_1090001390	XM_024475994.784	XP_024329898.1	90.5927	35.7945	-1.33966	-2.53092	-
733	AAJ76_3200044025	XM_024475994.556	XP_024330861.1	547.347	216.379	-1.3389	-2.52958	K03301
734	AAJ76_2700019365	XM_024475994.602	XP_024330979.1	436.338	172.567	-1.33829	-2.52851	-
735	AAJ76_3000137363	XM_024475994.116	XP_024332213.1	7122.5	2822.53	-1.3354	-2.52345	-
736	AAJ76_1300037766	XM_024475994.674	XP_024331483.1	300.441	119.557	-1.32938	-2.51295	K23337
737	AAJ76_1800031824	XM_024475994.302	XP_024331282.1	1899.24	756.377	-1.32824	-2.51096	K06676
738*	AAJ76_5300020233	XM_024475994.395	XP_024330397.1	1109.07	446.874	-1.31141	-2.48184	-
739	AAJ76_1020006461	XM_024475994.794	XP_024329942.1	75.9006	30.5869	-1.3112	-2.48148	-
740	AAJ76_1000144988	XM_024475994.141	XP_024332443.1	5903.83	2389.66	-1.30485	-2.47058	K17943
741	AAJ76_1300049674	XM_024475994.580	XP_024331489.1	489.084	197.981	-1.30472	-2.47036	K04525
742	AAJ76_1100064933	XM_024475994.262	XP_024331581.1	2412.75	977.327	-1.30377	-2.46873	-
743	AAJ76_600096445	XM_024475994.761	XP_024331920.1	132.299	53.6784	-1.30139	-2.46466	-
744*	AAJ76_3790001398	XM_024475994.758	XP_024329362.1	137.802	55.9421	-1.30059	-2.4633	-
745	AAJ76_3800022264	XM_024475994.122	XP_024330685.1	6802.14	2764.74	-1.29885	-2.46033	-
746	AAJ76_6600022430	XM_024475994.680	XP_024330235.1	291.053	118.587	-1.29534	-2.45435	-
747	AAJ76_2300013477	XM_024475994.673	XP_024331100.1	301.675	122.919	-1.29528	-2.45425	K02144
748	AAJ76_5100025629	XM_024475994.71	XP_024330430.1	11971.3	4881.42	-1.29421	-2.45243	-
749	AAJ76_700065015	XM_024475994.476	XP_024331824.1	786.943	321.129	-1.29311	-2.45056	-
750	AAJ76_200026614	XM_024475994.200	XP_024332251.1	3654.82	1493.46	-1.29114	-2.44721	K02930
751	AAJ76_4700017172	XM_024475994.714	XP_024330494.1	225.228	92.2166	-1.28829	-2.44238	-
752	AAJ76_600093926	XM_024475994.518	XP_024331917.1	645.568	265.449	-1.28213	-2.43198	-
753	AAJ76_630009081	XM_024475994.439	XP_024330264.1	904.477	371.999	-1.28179	-2.4314	-
754	AAJ76_2380003054	XM_024475994.770	XP_024329514.1	122.825	50.6569	-1.27777	-2.42464	-
755	AAJ76_600029142	XM_024475994.462	XP_024331874.1	840.488	346.948	-1.27651	-2.42252	K21456
756	AAJ76_3700010706	XM_024475994.590	XP_024330702.1	459.565	189.851	-1.2754	-2.42066	K03120
757	AAJ76_6000017789	XM_024475994.565	XP_024330297.1	508.463	210.095	-1.2751	-2.42016	K05288
758	AAJ76_520009156	XM_024475994.787	XP_024330407.1	83.3296	34.475	-1.27328	-2.4171	-
759	AAJ76_4500027055	XM_024475994.78	XP_024330538.1	11189.4	4630.35	-1.27293	-2.41652	K14555
760	AAJ76_3000002176	XM_024475994.792	XP_024329436.1	76.7554	32.0649	-1.25927	-2.39375	-
761	AAJ76_500066654	XM_024475994.622	XP_024331982.1	400.48	167.665	-1.25615	-2.38857	K14402
762	AAJ76_39800072	XM_024475994.796	XP_024329342.1	71.0821	29.7843	-1.25493	-2.38656	-
763	AAJ76_5600015954	XM_024475994.635	XP_024330353.1	378.824	158.736	-1.2549	-2.38651	K00873
764	AAJ76_500097608	XM_024475994.410	XP_024332007.1	1078.44	452.101	-1.25423	-2.3854	-
765	AAJ76_3600016041	XM_024475994.110	XP_024330739.1	7640.52	3207.52	-1.25221	-2.38206	-
766	AAJ76_6000019170	XM_024475994.785	XP_024330298.1	88.1393	37.0173	-1.25158	-2.38102	K14050
767	AAJ76_200068052	XM_024475994.80	XP_024332280.1	10738.3	4527.2	-1.24607	-2.37194	K10251
768	AAJ76_500065134	XM_024475994.702	XP_024331981.1	250.781	105.773	-1.24546	-2.37094	K03242
769	AAJ76_3900026152	XM_024475994.803	XP_024330662.1	42.7074	18.0258	-1.24442	-2.36923	-
770	AAJ76_1700029803	XM_024475994.786	XP_024331323.1	87.3611	36.9704	-1.24062	-2.363	-
771	AAJ76_270007114	XM_024475994.285	XP_024330970.1	2092.81	886.213	-1.23971	-2.36151	-
772	AAJ76_2000173698	XM_024475994.507	XP_024332345.1	701.411	297.13	-1.23916	-2.36061	K12196
773	AAJ76_3400027155	XM_024475994.180	XP_024330807.1	4221.93	1798.4	-1.23119	-2.34761	-
774	AAJ76_1400025278	XM_024475994.294	XP_024331432.1	2028.74	865.776	-1.22852	-2.34326	-
775	AAJ76_1600062669	XM_024475994.536	XP_024331370.1	587.452	250.725	-1.22836	-2.343	-
776	AAJ76_100016514	XM_024475994.641	XP_024332359.1	367.78	157.571	-1.22284	-2.33406	K00993
777	AAJ76_510009743	XM_024475994.514	XP_024330418.1	661.282	285.614	-1.2112	-2.3153	-
778	AAJ76_700047979	XM_024475994.205	XP_024331817.1	3476.23	1502.8	-1.20987	-2.31317	-
779	AAJ76_820006938	XM_024475994.802	XP_024330071.1	52.9797	22.9953	-1.2041	-2.30393	K01057
780	AAJ76_600026681	XM_024475994.488	XP_024331871.1	763.948	331.909	-1.20268	-2.30167	-
781	AAJ76_3400010348	XM_024475994.93	XP_024330794.1	8903.94	3872.42	-1.20121	-2.29932	K09498
782*	AAJ76_1310003764	XM_024475994.412	XP_024329786.1	1058.76	461.408	-1.19827	-2.29464	K10746
783	AAJ76_1200039265	XM_024475994.53	XP_024331527.1	15090.4	6592.3	-1.19478	-2.2891	-
784	AAJ76_5400013835	XM_024475994.386	XP_024330381.1	1157.08	509.996	-1.18193	-2.2688	-
785	AAJ76_900004661	XM_024475994.229	XP_024330020.1	2918.55	1288.02	-1.1801	-2.26592	K06640
786	AAJ76_200026784	XM_024475994.100	XP_024332252.1	8241.95	3642.32	-1.17813	-2.26283	K15201
787	AAJ76_400038825	XM_024475994.355	XP_024332062.1	1437.26	636.945	-1.17408	-2.25649	-
788	AAJ76_2000168859	XM_024475994.295	XP_024332341.1	2011.91	892.612	-1.17246	-2.25396	K03676
789	AAJ76_7000108064	XM_024475994.219	XP_024331851.1	3051.38	1354.57	-1.17163	-2.25266	K01886
790	AAJ76_300096272	XM_024475994.405	XP_024332186.1	1084.81	483.074	-1.16712	-2.24563	K11374
791	AAJ76_20001913	XM_024475994.123	XP_024332232.1	6728.65	3008.54	-1.16125	-2.23651	K15082
792	AAJ76_6000107507	XM_024475994.94	XP_024331930.1	8723.24	3907.75	-1.15853	-2.2323	-
793	AAJ76_3500034361	XM_024475994.650	XP_024330779.1	353.465	158.48	-1.15727	-2.23035	-
794	AAJ76_3000126787	XM_024475994.465	XP_024332201.1	830.581	374.61	-1.14873	-2.21719	K04354
795	AAJ76_270009236	XM_024475994.692	XP_024330972.1	268.383	121.403	-1.14449	-2.21068	-
796	AAJ76_420009162	XM_024475994.447	XP_024330585.1	886.635	402.148	-1.14061	-2.20474	-
797	AAJ76_3000101013	XM_024475994.716	XP_024332189.1	220.437	100.059	-1.13952	-2.20308	K11518
798	AAJ76_1200026145	XM_024475994.146	XP_024331522.1	5636.62	2559.51	-1.13896	-2.20222	K05283
799	AAJ76_5300014560	XM_024475994.378	XP_024330393.1	1206.56	548.858	-1.1364	-2.19832	-
800	AAJ76_800061933	XM_024475994.588	XP_024331747.1	462.495	210.648	-1.13461	-2.19559	K00945
801	AAJ76_650009288	XM_024475994.667	XP_024330240.1	310.514	141.576	-1.13309	-2.19328	-
802	AAJ76_2000033894	XM_024475994.443	XP_024331214.1	901.213	411.671	-1.13038	-2.18916	-
803	AAJ76_2200029975	XM_024475994.804	XP_024331148.1	32.1765	14.6982	-1.13037	-2.18915	-
804	AAJ76_900056928	XM_024475994.491	XP_024331676.1	757.95	346.469	-1.12937	-2.18763	-
805*	AAJ76_4100013164	XM_024475994.723	XP_024330610.1	199.761	91.4256	-1.1276	-2.18495	K24104
806	AAJ76_1400059288	XM_024475994.737	XP_024331455.1	186.07	85.2873	-1.12544	-2.18168	-
807	AAJ76_320002978	XM_024475994.800	XP_024330838.1	61.4516	28.2167	-1.1229	-2.17784	-
808	AAJ76_900046381	XM_024475994.601	XP_024331669.1	442.025	204.039	-1.11529	-2.16639	-
809	AAJ76_310003982	XM_024475994.169	XP_024330865.1	4678.17	2162.32	-1.11336	-2.16349	-
810	AAJ76_490005632	XM_024475994.449	XP_024330458.1	876.357	409.927	-1.09615	-2.13783	K10737
811	AAJ76_2400025242	XM_024475994.522	XP_024331067.1	630.785	295.427	-1.09435	-2.13517	-
812	AAJ76_5100027495	XM_024475994.665	XP_024330432.1	322.193	150.964	-1.09372	-2.13424	-
813	AAJ76_3900010961	XM_024475994.625	XP_024330652.1	395.026	185.306	-1.09204	-2.13175	-
814	AAJ76_3000150672	XM_024475994.548	XP_024332220.1	567.887	267.067	-1.0884	-2.12638	K15192
815	AAJ76_1700041232	XM_024475994.753	XP_024331331.1	145.193	68.3777	-1.08638	-2.12341	-
816	AAJ76_200059268	XM_024475994.55	XP_024332274.1	14771.7	6958.71	-1.08594	-2.12276	-
817	AAJ76_8000108766	XM_024475994.414	XP_024331776.1	1050.23	495.133	-1.08481	-2.1211	K03017
818	AAJ76_4700014292	XM_024475994.427	XP_024330492.1	976.601	461.601	-1.08112	-2.11568	-
819	AAJ76_2400036079	XM_024475994.253	XP_024331078.1	2546.32	1211.49	-1.07164	-2.10182	-
820	AAJ76_1700020393	XM_024475994.423	XP_024331317.1	998.131	474.983	-1.07135	-2.1014	-
821*	AAJ76_1700032044	XM_024475994.393	XP_024331325.1	1112.88	530.424	-1.06908	-2.09809	K11836
822*	AAJ76_300099124	XM_024475994.589	XP_024332188.1	459.699	219.249	-1.06812	-2.0967	K14312
823*	AAJ76_1300053942	XM_024475994.287	XP_024331491.1	2071.75	991.553	-1.06309	-2.0894	-
824*	AAJ76_2800048210	XM_024475994.268	XP_024330962.1	2283.16	1094.99	-1.06011	-2.08509	K11090
825*	AAJ76_1100055786	XM_024475994.528	XP_024331573.1	618.847	298.846	-1.05018	-2.07079	K11204
826	AAJ76_800040393	XM_024475994.107	XP_024331736.1	7696.13	3719.83	-1.04889	-2.06894	-
827	AAJ76_1200012549	XM_024475994.434	XP_024331512.1	925.567	449.183	-1.04303	-2.06055	K08867
828	AAJ76_2100024520	XM_024475994.659	XP_024331182.1	342.673	166.78	-1.03889	-2.05465	K03006
829	AAJ76_300042112	XM_024475994.212	XP_024332154.1	3275.56	1601.11	-1.03267	-2.04581	K02202
830	AAJ76_6000118663	XM_024475994.175	XP_024331939.1	4341.73	2128.78	-1.02825	-2.03955	K10577
831	AAJ76_3900019634	XM_024475994.696	XP_024330658.1	256.914	126.421	-1.02305	-2.03221	K02981
832	AAJ76_900082311	XM_024475994.525	XP_024331696.1	625.049	308.772	-1.01743	-2.02431	K04513
833	AAJ76_7500016390	XM_024475994.604	XP_024330141.1	433.582	215.531	-1.00841	-2.01169	-
834	AAJ76_200025285	XM_024475994.611	XP_024332250.1	423.279	211.292	-1.00237	-2.00329	K07889
835	AAJ76_500063362	XM_024475994.166	XP_024331980.1	4828.33	2413.92	-1.00015	-2.00021	-
*= core genes

## Sheet: supp 8. S-20 up DEG list
Supplementary Table 8. Up-regulated DEG list of NcSp / 20 d.p.i. comparison group
No.	Gene ID	Transcripts ID	Protein ID	N.c spore FPKM	20 d.p.i. FPKM	Log2(fold_change)	Fold change	Ko annotation
1*	AAJ76_1600051435	XM_024474165.1	XP_024331362.1	189.533	3201.29	4.07813	16.8904	-
2*	AAJ76_100048238	XM_024473648.1	XP_024332381.1	139.064	1334.02	3.26197	9.59292	K08517
3*	AAJ76_700014852	XM_024476265.1	XP_024331793.1	292.943	2486.37	3.08535	8.48756	K20217
4*	AAJ76_90001183	XM_024476579.1	XP_024331645.1	18.097	152.377	3.07382	8.42	K14403
5*	AAJ76_500091146	XM_024475893.1	XP_024332001.1	142.197	1142.36	3.00605	8.03362	K09399
6*	AAJ76_1800055266	XM_024474297.1	XP_024331299.1	71.9861	484.567	2.75091	6.73142	K17255
7*	AAJ76_1300020448	XM_024473937.1	XP_024331474.1	29.3717	190.179	2.69486	6.47491	-
8*	AAJ76_400090413	XM_024475562.1	XP_024332083.1	81.8259	502.643	2.6189	6.14282	-
9	AAJ76_1880003750	XM_024474330.1	XP_024329627.1	99.672	578.161	2.53621	5.80063	K23338
10*	AAJ76_1500026595	XM_024474089.1	XP_024331394.1	102.496	594.062	2.53504	5.79593	K18655
11*	AAJ76_3600014915	XM_024475308.1	XP_024330736.1	208.472	1207.22	2.53376	5.79079	K02732
12*	AAJ76_3700034885	XM_024475370.1	XP_024330724.1	233.369	1296.04	2.47343	5.55363	K00787
13*	AAJ76_210006195	XM_024474592.1	XP_024331170.1	51.1306	279.218	2.44914	5.4609	K02148
14*	AAJ76_3500034447	XM_024475284.1	XP_024330780.1	417.662	2178.81	2.38313	5.21667	K02735
15	AAJ76_3000161054	XM_024475062.1	XP_024332224.1	52.2432	265.867	2.34739	5.08903	K03364
16	AAJ76_3200020679	XM_024475164.1	XP_024330845.1	44.2272	204.883	2.21179	4.6325	-
17*	AAJ76_2000162940	XM_024474460.1	XP_024332338.1	35.758	163.895	2.19643	4.58344	-
18*	AAJ76_4900014979	XM_024475762.1	XP_024330464.1	126.151	557.008	2.14254	4.41539	K11884
19*	AAJ76_5000102493	XM_024475804.1	XP_024332010.1	17.9545	79.2063	2.14127	4.4115	-
20*	AAJ76_3800017796	XM_024475390.1	XP_024330679.1	164.725	725.664	2.13925	4.40533	-
21	AAJ76_2100043963	XM_024474582.1	XP_024331195.1	78.1697	330.393	2.0795	4.22661	-
22*	AAJ76_200030996	XM_024474486.1	XP_024332255.1	172.738	729.097	2.07753	4.22084	-
23*	AAJ76_500093385	XM_024475895.1	XP_024332003.1	836.136	3436.68	2.03921	4.1102	-
24	AAJ76_420006123	XM_024475618.1	XP_024330584.1	68.0731	257.969	1.92204	3.78959	-
25*	AAJ76_600007400	XM_024476061.1	XP_024330293.1	124.274	464.561	1.90234	3.73819	-
26*	AAJ76_600071182	XM_024476115.1	XP_024331897.1	189.178	693.705	1.87458	3.66695	-
27	AAJ76_7300013480	XM_024476343.1	XP_024330171.1	106.014	388.111	1.87222	3.66095	-
28	AAJ76_100038566	XM_024473638.1	XP_024332371.1	17.5469	63.9959	1.86676	3.64713	-
29	AAJ76_4000120163	XM_024475497.1	XP_024332102.1	74.4655	267.04	1.84241	3.58609	K15692
30	AAJ76_270002680	XM_024474872.1	XP_024330965.1	1414.63	5045.72	1.83463	3.5668	-
31	AAJ76_3200038871	XM_024475180.1	XP_024330860.1	70.7167	248.879	1.81532	3.51938	-
32*	AAJ76_2000149161	XM_024474451.1	XP_024332331.1	12535.3	43545.1	1.79651	3.47379	-
33	AAJ76_800083942	XM_024476493.1	XP_024331764.1	314.239	1025.9	1.70696	3.26472	K03038
34*	AAJ76_4000129006	XM_024475502.1	XP_024332106.1	125.606	409.916	1.70642	3.2635	K10753
35*	AAJ76_1780005051	XM_024474256.1	XP_024329656.1	36.3713	117.208	1.68819	3.22252	-
36*	AAJ76_2900035355	XM_024474978.1	XP_024330929.1	92.1935	295.007	1.67801	3.19986	K03032
37	AAJ76_800019192	XM_024476441.1	XP_024331716.1	259.301	820.416	1.66173	3.16396	K06067
38*	AAJ76_4900031547	XM_024475775.1	XP_024330476.1	212.881	673.05	1.66066	3.16161	K00967
39*	AAJ76_3000026865	XM_024475006.1	XP_024330896.1	160.667	503.898	1.64905	3.13627	-
40*	AAJ76_7300015077	XM_024476344.1	XP_024330172.1	157.095	492.657	1.64894	3.13603	K03363
41*	AAJ76_2400023015	XM_024474748.1	XP_024331065.1	423.143	1320.58	1.64195	3.12087	K02726
42*	AAJ76_200096780	XM_024474533.1	XP_024332297.1	64.6672	199.333	1.62408	3.08246	-
43*	AAJ76_2300039233	XM_024474703.1	XP_024331120.1	35.3673	108.308	1.61466	3.06239	K12013
44	AAJ76_1000114740	XM_024473561.1	XP_024332416.1	67.8162	205.885	1.60214	3.03593	K12829
45*	AAJ76_1200003978	XM_024473840.1	XP_024329832.1	57.003	172.464	1.59719	3.02553	-
46*	AAJ76_1600052943	XM_024474166.1	XP_024331363.1	15626.3	47165.2	1.59374	3.01831	-
47	AAJ76_970003126	XM_024476686.1	XP_024329963.1	308.084	925.049	1.5862	3.00257	K00006
48*	AAJ76_1800060480	XM_024474302.1	XP_024331304.1	165.664	493.603	1.57509	2.97954	-
49*	AAJ76_2000141845	XM_024474446.1	XP_024332326.1	11759.8	34741.6	1.5628	2.95427	-
50	AAJ76_3300030152	XM_024475208.1	XP_024330826.1	1238.12	3646.77	1.55847	2.94541	K12757
51*	AAJ76_359000327	XM_024475302.1	XP_024329377.1	283.113	825.59	1.54405	2.91612	-
52*	AAJ76_2300023384	XM_024474687.1	XP_024331107.1	94.3291	274.731	1.54224	2.91246	K03539
53	AAJ76_500085410	XM_024475888.1	XP_024331996.1	303.612	884.223	1.54218	2.91234	-
54	AAJ76_1900038297	XM_024474354.1	XP_024331247.1	240.074	696.73	1.53712	2.90215	K03661
55	AAJ76_100088823	XM_024473673.1	XP_024332403.1	244.676	708.056	1.53299	2.89385	-
56*	AAJ76_2500031895	XM_024474801.1	XP_024331044.1	13.6862	39.4133	1.52596	2.87978	K22377
57*	AAJ76_300073135	XM_024475109.1	XP_024332172.1	55.4991	159.72	1.52501	2.87789	-
58	AAJ76_2000177275	XM_024474472.1	XP_024332348.1	53.0126	151.73	1.5171	2.86215	K10755
59*	AAJ76_1000136258	XM_024473583.1	XP_024332436.1	328.231	924.721	1.49431	2.81729	K02725
60*	AAJ76_2300022418	XM_024474686.1	XP_024331106.1	6875.45	19037.2	1.4693	2.76888	-
61*	AAJ76_1400029376	XM_024474020.1	XP_024331434.1	101.298	277.299	1.45284	2.73746	K00671
62*	AAJ76_1800041656	XM_024474288.1	XP_024331290.1	303.018	822.852	1.44123	2.71552	K06620
63	AAJ76_4300012768	XM_024475624.1	XP_024330569.1	94.4722	252.534	1.41852	2.67311	K10743
64*	AAJ76_5600010148	XM_024475987.1	XP_024330347.1	487.495	1300.2	1.41528	2.66711	K12948
65*	AAJ76_1300045335	XM_024473950.1	XP_024331486.1	270.094	711.84	1.39809	2.63552	-
66*	AAJ76_300067057	XM_024475104.1	XP_024332167.1	108.808	286.289	1.39568	2.63113	-
67*	AAJ76_2500012542	XM_024474790.1	XP_024331033.1	453.496	1187.64	1.38894	2.61886	K04802
68*	AAJ76_3500027152	XM_024475279.1	XP_024330775.1	98.6606	257.356	1.38322	2.6085	-
69	AAJ76_1170005079	XM_024473819.1	XP_024329853.1	33.8201	88.075	1.38085	2.60422	-
70*	AAJ76_2900031484	XM_024474975.1	XP_024330926.1	26.9083	69.8311	1.37582	2.59515	-
71	AAJ76_1800047913	XM_024474291.1	XP_024331293.1	24.6815	64.0262	1.37523	2.59409	K08991
72	AAJ76_400005286	XM_024475478.1	XP_024330623.1	64.7043	167.014	1.36803	2.58118	K23553
73	AAJ76_400005849	XM_024475479.1	XP_024330624.1	39.6065	102.005	1.36483	2.57546	-
74*	AAJ76_4000116715	XM_024475496.1	XP_024332101.1	19.1829	47.5849	1.31069	2.4806	K18050
75*	AAJ76_1000137730	XM_024473585.1	XP_024332438.1	303.752	752.572	1.30894	2.47759	K09425
76	AAJ76_700011551	XM_024476261.1	XP_024331791.1	102.342	249.273	1.28433	2.43569	-
77	AAJ76_390006320	XM_024475442.1	XP_024330649.1	387.275	931.32	1.26592	2.40481	K20793
78*	AAJ76_1400068430	XM_024474050.1	XP_024331461.1	10.4287	24.9554	1.25879	2.39295	-
79	AAJ76_2300044179	XM_024474707.1	XP_024331124.1	733.017	1745.8	1.25197	2.38166	-
80*	AAJ76_1500044498	XM_024474101.1	XP_024331404.1	794.305	1886.35	1.24783	2.37484	K02729
81	AAJ76_5600010920	XM_024475988.1	XP_024330348.1	151.413	357.969	1.24134	2.36418	K07277
82	AAJ76_1600021854	XM_024474147.1	XP_024331345.1	1419.97	3311.52	1.22163	2.3321	K02934
83*	AAJ76_1000152701	XM_024473595.1	XP_024332448.1	118.486	275.553	1.21761	2.32561	K03130
84	AAJ76_1600065044	XM_024474175.1	XP_024331372.1	127.672	296.144	1.21386	2.31957	-
85*	AAJ76_5600021672	XM_024475999.1	XP_024330359.1	69.9943	162.028	1.21094	2.31488	K00654
86*	AAJ76_700084498	XM_024476312.1	XP_024331835.1	389.304	900.79	1.21029	2.31384	K03065
87	AAJ76_3300031516	XM_024475210.1	XP_024330828.1	34.2617	79.0441	1.20606	2.30707	K21433
88*	AAJ76_7900011594	XM_024476402.1	XP_024330110.1	530.277	1222.32	1.20481	2.30507	K03768
89	AAJ76_730009229	XM_024476351.1	XP_024330169.1	712.258	1633.56	1.19754	2.29348	K00943
90*	AAJ76_1800046124	XM_024474290.1	XP_024331292.1	105.923	241.199	1.18721	2.27712	K01881
91	AAJ76_8000012774	XM_024476418.1	XP_024330100.1	528.638	1188.25	1.16849	2.24776	K02727
92*	AAJ76_8000115509	XM_024476436.1	XP_024331780.1	783.185	1750.26	1.16014	2.23479	-
93*	AAJ76_1800002922	XM_024474261.1	XP_024329650.1	383.257	853.131	1.15445	2.22599	-
94*	AAJ76_490008606	XM_024475780.1	XP_024330460.1	267.954	594.444	1.14956	2.21846	K14006
95*	AAJ76_2500021695	XM_024474797.1	XP_024331040.1	367.664	809.047	1.13783	2.2005	-
96*	AAJ76_1100054231	XM_024473762.1	XP_024331572.1	704.144	1547.41	1.13592	2.19759	-
97	AAJ76_1700027679	XM_024474221.1	XP_024331321.1	798.671	1749.06	1.1309	2.18995	-
98	AAJ76_600098093	XM_024476142.1	XP_024331921.1	82.1629	179.14	1.12453	2.18031	K00654
99	AAJ76_1300062952	XM_024473961.1	XP_024331497.1	104.068	226.223	1.12022	2.1738	K10865
100*	AAJ76_4600020856	XM_024475699.1	XP_024330517.1	84.957	181.717	1.09689	2.13893	-
101*	AAJ76_3000039172	XM_024475017.1	XP_024330906.1	75.105	160.126	1.09223	2.13203	K16073
102	AAJ76_600069452	XM_024476114.1	XP_024331896.1	139.571	290.517	1.05763	2.08151	K07513
103	AAJ76_1800012242	XM_024474266.1	XP_024331269.1	1034.8	2152.63	1.05674	2.08023	-
104*	AAJ76_3000121139	XM_024475033.1	XP_024332198.1	127.652	263.629	1.04629	2.06521	-
105*	AAJ76_2500027613	XM_024474800.1	XP_024331043.1	124.429	256.614	1.04428	2.06234	K14399
106	AAJ76_8700010241	XM_024476556.1	XP_024330035.1	7121.49	14679	1.04351	2.06124	-
107	AAJ76_200091942	XM_024474528.1	XP_024332293.1	217.019	446.443	1.04065	2.05715	-
108*	AAJ76_1040006841	XM_024473697.1	XP_024329929.1	612.16	1251.91	1.03215	2.04507	K13525
109	AAJ76_1200006427	XM_024473842.1	XP_024329834.1	311.954	637.008	1.02998	2.042	-
110*	AAJ76_500085842	XM_024475889.1	XP_024331997.1	830.632	1693.65	1.02786	2.039	-
111*	AAJ76_700039738	XM_024476283.1	XP_024331810.1	168.366	341.874	1.02186	2.03054	K02147
112	AAJ76_2200020373	XM_024474624.1	XP_024331142.1	2535.12	5124.56	1.01537	2.02142	K17279
113	AAJ76_9000522	XM_024476604.1	XP_024331644.1	149.389	301.28	1.01203	2.01675	-
*= core genes

## Sheet: supp 9. S-20 down DEG list
Supplementary Table 9. Down-regulated DEG list of NcSp / 20 d.p.i. comparison group
No.	Gene ID	Transcripts ID	Protein ID	N.c spore FPKM	20 d.p.i. FPKM	Log2(fold_change)	Fold change	Ko annotation
1*	AAJ76_5500022908	XM_024475983.1	XP_024330370.1	5147.78	29.7688	-7.43401	-172.926	K00621
2*	AAJ76_600056886	XM_024476106.1	XP_024331890.1	28734.1	200.812	-7.16078	-143.09	K02932
3	AAJ76_3500041393	XM_024475292.1	XP_024330787.1	47087.7	386.117	-6.93017	-121.952	-
4*	AAJ76_4000034017	XM_024475474.1	XP_024330643.1	28907.2	277.837	-6.70105	-104.044	-
5*	AAJ76_4000112883	XM_024475493.1	XP_024332099.1	117599	1175.49	-6.64447	-100.043	-
6*	AAJ76_1000167844	XM_024473608.1	XP_024332459.1	31669.1	326.743	-6.59878	-96.9239	-
7*	AAJ76_700042757	XM_024476285.1	XP_024331812.1	3728.13	41.5361	-6.48794	-89.7562	K14850
8*	AAJ76_3000166929	XM_024475065.1	XP_024332227.1	118787	1432.06	-6.37414	-82.9483	-
9*	AAJ76_970005584	XM_024476690.1	XP_024329967.1	6096.27	77.5155	-6.2973	-78.6459	K14990
10*	AAJ76_1100066671	XM_024473773.1	XP_024331582.1	659735	8495.99	-6.27896	-77.6525	-
11*	AAJ76_500012159	XM_024475821.1	XP_024331948.1	6912.59	90.5321	-6.25465	-76.355	K00697
12	AAJ76_280004189	XM_024474936.1	XP_024330935.1	1649.82	22.9505	-6.16763	-71.8856	K02925
13*	AAJ76_300013251	XM_024475041.1	XP_024332131.1	1606.71	22.4372	-6.16207	-71.609	K16197
14*	AAJ76_5600016640	XM_024475994.1	XP_024330354.1	43163.2	611.972	-6.14019	-70.5312	K11404
15	AAJ76_5200013221	XM_024475931.1	XP_024330409.1	7906.19	117.223	-6.07566	-67.446	-
16*	AAJ76_1200023091	XM_024473854.1	XP_024331519.1	30752.4	468.605	-6.03618	-65.6253	K02991
17*	AAJ76_3000130927	XM_024475040.1	XP_024332205.1	38208.8	587.193	-6.02393	-65.0704	K02889
18*	AAJ76_5000123970	XM_024475826.1	XP_024332029.1	33676.5	522.841	-6.00923	-64.4108	K01807
19*	AAJ76_1200075250	XM_024473885.1	XP_024331547.1	30325	473.062	-6.00233	-64.1034	-
20*	AAJ76_1000062515	XM_024473536.1	XP_024331632.1	6722.04	105.226	-5.99734	-63.8821	-
21*	AAJ76_4300015194	XM_024475626.1	XP_024330570.1	10076.6	163.904	-5.94201	-61.4785	K12584
22*	AAJ76_1000034815	XM_024473515.1	XP_024331612.1	42835	703.671	-5.92775	-60.8738	K17605
23	AAJ76_39000575	XM_024475441.1	XP_024330648.1	7652.87	127.881	-5.90313	-59.8438	-
24*	AAJ76_50008491	XM_024475887.1	XP_024331945.1	26246.3	438.999	-5.90175	-59.7866	K03248
25*	AAJ76_730007221	XM_024476350.1	XP_024330168.1	8007.8	140.198	-5.83587	-57.1179	K14847
26*	AAJ76_130006800	XM_024473965.1	XP_024331464.1	105634	1928.25	-5.77563	-54.782	K11293
27*	AAJ76_3800023583	XM_024475398.1	XP_024330687.1	5900.47	109.266	-5.75492	-54.0012	-
28*	AAJ76_800022293	XM_024476442.1	XP_024331717.1	2059.73	38.4452	-5.74351	-53.5758	-
29*	AAJ76_1400012363	XM_024474009.1	XP_024331423.1	3963.35	74.241	-5.73836	-53.3849	K06961
30*	AAJ76_1600023921	XM_024474149.1	XP_024331347.1	978848	19641	-5.63914	-49.8368	-
31*	AAJ76_700021646	XM_024476270.1	XP_024331798.1	32261.6	662.515	-5.60572	-48.6956	K02942
32*	AAJ76_2000123864	XM_024474436.1	XP_024332317.1	34321.1	704.822	-5.60569	-48.6946	K19584
33*	AAJ76_2000125679	XM_024474437.1	XP_024332318.1	6292.91	131.167	-5.58425	-47.9763	K10738
34*	AAJ76_1200076013	XM_024473886.1	XP_024331548.1	7581.16	159.892	-5.56725	-47.4143	K09485
35*	AAJ76_1400056492	XM_024474042.1	XP_024331453.1	3223.82	68.264	-5.5615	-47.2257	-
36*	AAJ76_4000102274	XM_024475486.1	XP_024332092.1	34979.7	748.432	-5.5465	-46.7372	K00134
37*	AAJ76_1000040158	XM_024473519.1	XP_024331616.1	17977.4	404.242	-5.47482	-44.4718	-
38*	AAJ76_4390003	XM_024475647.1	XP_024329322.1	1274.07	28.8149	-5.46649	-44.2158	-
39*	AAJ76_1000109660	XM_024473556.1	XP_024332411.1	47060.5	1105.15	-5.41221	-42.5831	-
40*	AAJ76_340005001	XM_024475253.1	XP_024330789.1	40508.6	961.095	-5.3974	-42.1482	K02989
41*	AAJ76_3600026320	XM_024475322.1	XP_024330750.1	12927.6	307.885	-5.39192	-41.9884	-
42*	AAJ76_1000016205	XM_024473508.1	XP_024331606.1	97815.6	2356.31	-5.37546	-41.5121	-
43*	AAJ76_1000120952	XM_024473567.1	XP_024332421.1	3039.42	75.6713	-5.32791	-40.1662	-
44*	AAJ76_2200013396	XM_024474619.1	XP_024331138.1	2280.26	59.9184	-5.25006	-38.0562	-
45	AAJ76_1000046466	XM_024473524.1	XP_024331620.1	4622.24	121.915	-5.24465	-37.9138	K01892
46*	AAJ76_1900028347	XM_024474349.1	XP_024331242.1	282631	7515.33	-5.23294	-37.6073	K10844
47*	AAJ76_1800004969	XM_024474263.1	XP_024329651.1	9127.07	242.978	-5.23126	-37.5635	K01514
48*	AAJ76_1370002521	XM_024473997.1	XP_024329763.1	16777.5	447.847	-5.22738	-37.4626	K10746
49*	AAJ76_3100012421	XM_024475138.1	XP_024330867.1	864.762	23.4459	-5.20489	-36.8832	-
50*	AAJ76_1400049530	XM_024474037.1	XP_024331449.1	19069.2	517.862	-5.20253	-36.8229	-
51*	AAJ76_870002930	XM_024476560.1	XP_024330032.1	6270.11	175.883	-5.15581	-35.6495	-
52*	AAJ76_2100039905	XM_024474579.1	XP_024331192.1	1100.72	31.052	-5.14762	-35.4477	-
53*	AAJ76_7300010540	XM_024476342.1	XP_024330170.1	755.185	21.3785	-5.1426	-35.3246	-
54*	AAJ76_3600030397	XM_024475326.1	XP_024330753.1	707.426	20.3607	-5.11872	-34.7447	-
55*	AAJ76_500020153	XM_024475840.1	XP_024331953.1	9687.78	281.832	-5.10326	-34.3743	K22381
56*	AAJ76_970001072	XM_024476685.1	XP_024329962.1	34687.6	1020.09	-5.08765	-34.0044	-
57*	AAJ76_1000120998	XM_024473568.1	XP_024332422.1	8913.3	263.502	-5.08007	-33.8262	K21875
58*	AAJ76_1100044618	XM_024473756.1	XP_024331566.1	14238.4	422.572	-5.07445	-33.6947	-
59*	AAJ76_1900055189	XM_024474368.1	XP_024331260.1	23572	717.712	-5.03752	-32.8431	K03135
60*	AAJ76_3600020832	XM_024475316.1	XP_024330744.1	1684.78	51.485	-5.03227	-32.7238	K00021
61*	AAJ76_3000013908	XM_024474995.1	XP_024330887.1	2054.54	63.7039	-5.01129	-32.2514	K00968
62	AAJ76_4000016744	XM_024475459.1	XP_024330630.1	9685.24	301.167	-5.00715	-32.159	K03456
63*	AAJ76_100008081	XM_024473544.1	XP_024331599.1	73487.3	2315.53	-4.98808	-31.7367	-
64*	AAJ76_2000146453	XM_024474449.1	XP_024332329.1	522948	16522.3	-4.98418	-31.651	-
65	AAJ76_4500032217	XM_024475683.1	XP_024330540.1	674.407	21.347	-4.98151	-31.5925	-
66*	AAJ76_3300016472	XM_024475199.1	XP_024330817.1	5710.61	181.029	-4.97935	-31.5452	K02883
67*	AAJ76_600016953	XM_024476083.1	XP_024331868.1	816.285	26.5958	-4.9398	-30.6922	-
68*	AAJ76_2000135149	XM_024474443.1	XP_024332323.1	807.119	26.4143	-4.93339	-30.5561	-
69*	AAJ76_900065286	XM_024476613.1	XP_024331680.1	3502.58	115.03	-4.92833	-30.4491	K10405
70*	AAJ76_2200012361	XM_024474618.1	XP_024331137.1	9492.18	311.881	-4.92767	-30.4352	-
71*	AAJ76_700083198	XM_024476311.1	XP_024331834.1	2286.05	75.5214	-4.91983	-30.2703	K10849
72	AAJ76_120005472	XM_024473874.1	XP_024331538.1	7913.98	261.71	-4.91836	-30.2395	-
73*	AAJ76_3600001442	XM_024475303.1	XP_024329376.1	942.169	31.4063	-4.90686	-29.9994	-
74*	AAJ76_700055502	XM_024476297.1	XP_024331821.1	1561.91	53.4857	-4.86801	-29.2023	K15264
75*	AAJ76_2500018837	XM_024474795.1	XP_024331038.1	6148.43	212.219	-4.85659	-28.9721	-
76	AAJ76_780005888	XM_024476399.1	XP_024330119.1	2163.77	74.8582	-4.85324	-28.9049	-
77	AAJ76_800057768	XM_024476472.1	XP_024331745.1	839.903	29.2495	-4.84374	-28.7151	-
78*	AAJ76_400035759	XM_024475534.1	XP_024332059.1	10422.3	368.487	-4.82192	-28.2841	-
79	AAJ76_4200028826	XM_024475608.1	XP_024330599.1	1027.38	37.8356	-4.76308	-27.1538	-
80*	AAJ76_400009335	XM_024475482.1	XP_024330626.1	1561.22	57.8199	-4.75497	-27.0015	-
81*	AAJ76_2000103025	XM_024474419.1	XP_024332302.1	16413.1	607.917	-4.75483	-26.9989	K09184
82*	AAJ76_700071458	XM_024476304.1	XP_024331827.1	3685.59	136.995	-4.7497	-26.9031	-
83*	AAJ76_300014307	XM_024475053.1	XP_024332132.1	12879	481.634	-4.74094	-26.7402	-
84*	AAJ76_1500049885	XM_024474106.1	XP_024331409.1	8108.37	311.089	-4.70401	-26.0644	-
85*	AAJ76_10300011087	XM_024473687.1	XP_024329938.1	2938.55	113.226	-4.69783	-25.953	K17497
86	AAJ76_70003925	XM_024476281.1	XP_024331784.1	5249.23	203.821	-4.68673	-25.7541	-
87*	AAJ76_300029679	XM_024475076.1	XP_024332141.1	30716.2	1195.29	-4.68357	-25.6977	K14788
88*	AAJ76_6000103997	XM_024476065.1	XP_024331926.1	3358.43	134.019	-4.64728	-25.0594	K15280
89*	AAJ76_710005614	XM_024476334.1	XP_024330183.1	6993.38	279.835	-4.64334	-24.9911	-
90	AAJ76_2000169623	XM_024474464.1	XP_024332342.1	59243.1	2371.19	-4.64296	-24.9845	K00995
91*	AAJ76_2000114432	XM_024474430.1	XP_024332312.1	1534.63	61.5705	-4.63951	-24.9248	-
92*	AAJ76_1400036761	XM_024474024.1	XP_024331438.1	95516.2	3838.4	-4.63717	-24.8844	-
93	AAJ76_400062887	XM_024475546.1	XP_024332069.1	2185.94	87.9464	-4.63548	-24.8553	K22746
94*	AAJ76_100009854	XM_024473550.1	XP_024331600.1	14310.7	593.437	-4.59186	-24.115	-
95*	AAJ76_900054438	XM_024476606.1	XP_024331674.1	1190.33	49.6494	-4.58344	-23.9747	-
96*	AAJ76_1700017966	XM_024474214.1	XP_024331314.1	17482.6	730.257	-4.58138	-23.9405	K11672
97*	AAJ76_6700018771	XM_024476217.1	XP_024330223.1	13595.4	570.304	-4.57525	-23.839	-
98*	AAJ76_1300043529	XM_024473948.1	XP_024331485.1	2854.95	121.807	-4.5508	-23.4384	K15335
99*	AAJ76_5000015645	XM_024475787.1	XP_024330445.1	5243.72	226.173	-4.53509	-23.1845	K02685
100*	AAJ76_1100063833	XM_024473769.1	XP_024331578.1	8662.51	373.797	-4.53446	-23.1744	K09493
101	AAJ76_2200036986	XM_024474637.1	XP_024331154.1	3374.95	146.66	-4.52432	-23.0121	K10967
102*	AAJ76_500029342	XM_024475847.1	XP_024331960.1	3320.09	144.756	-4.51953	-22.9358	K03027
103*	AAJ76_3000138557	XM_024475050.1	XP_024332214.1	9373.88	412.034	-4.50781	-22.7502	-
104*	AAJ76_700018557	XM_024476268.1	XP_024331796.1	13576.9	598.858	-4.50279	-22.6712	K14563
105*	AAJ76_7100012925	XM_024476328.1	XP_024330190.1	2877.5	127.778	-4.49311	-22.5196	-
106*	AAJ76_600084094	XM_024476130.1	XP_024331910.1	16836.7	749.296	-4.48993	-22.47	-
107*	AAJ76_4700024603	XM_024475728.1	XP_024330499.1	67259.6	3049.83	-4.46294	-22.0536	K19788
108	AAJ76_4000033194	XM_024475471.1	XP_024330640.1	957.183	44.0172	-4.44266	-21.7457	-
109*	AAJ76_900053566	XM_024476605.1	XP_024331673.1	443.284	20.4949	-4.4349	-21.6291	K03301
110*	AAJ76_1500046439	XM_024474102.1	XP_024331405.1	4945.7	228.891	-4.43344	-21.6072	-
111*	AAJ76_2900029226	XM_024474973.1	XP_024330924.1	1199.27	55.7262	-4.42766	-21.5208	-
112*	AAJ76_2700031234	XM_024474875.1	XP_024330985.1	5189.12	241.886	-4.42309	-21.4527	-
113	AAJ76_510006951	XM_024475923.1	XP_024330416.1	711.145	33.1596	-4.42264	-21.446	K02912
114	AAJ76_2180002955	XM_024474608.1	XP_024329564.1	2746.44	128.075	-4.4225	-21.444	-
115	AAJ76_1300036493	XM_024473945.1	XP_024331482.1	1101.57	52.0129	-4.40455	-21.1788	-
116*	AAJ76_5000107740	XM_024475809.1	XP_024332014.1	2092.41	99.252	-4.39792	-21.0817	K14820
117*	AAJ76_3100015858	XM_024475141.1	XP_024330869.1	54826.6	2631.64	-4.38084	-20.8336	-
118*	AAJ76_1100057370	XM_024473765.1	XP_024331575.1	3974.44	193.624	-4.35942	-20.5266	-
119*	AAJ76_280006733	XM_024474945.1	XP_024330938.1	32568.2	1589.86	-4.35649	-20.4849	-
120*	AAJ76_6000015274	XM_024476051.1	XP_024330295.1	135745	6780.66	-4.32333	-20.0194	K11548
121*	AAJ76_1000065899	XM_024473539.1	XP_024331635.1	96438	4869.86	-4.30765	-19.803	-
122*	AAJ76_420004908	XM_024475617.1	XP_024330583.1	91596.5	4703.25	-4.28356	-19.4751	K01823
123*	AAJ76_300093228	XM_024475122.1	XP_024332183.1	970.369	49.9175	-4.28091	-19.4394	K01866
124	AAJ76_1100072889	XM_024473778.1	XP_024331587.1	791.871	41.4266	-4.25664	-19.1151	-
125*	AAJ76_2600025454	XM_024474829.1	XP_024331013.1	2220.26	116.387	-4.25373	-19.0766	-
126*	AAJ76_7800010297	XM_024476393.1	XP_024330122.1	7672.18	402.513	-4.25253	-19.0607	-
127	AAJ76_261000683	XM_024474852.1	XP_024329486.1	1048.2	55.1457	-4.24852	-19.0078	-
128	AAJ76_2500025322	XM_024474798.1	XP_024331041.1	244.06	13.0239	-4.228	-18.7394	K19783
129*	AAJ76_1900025375	XM_024474348.1	XP_024331241.1	321105	17252.2	-4.21819	-18.6124	K12897
130*	AAJ76_4000023384	XM_024475463.1	XP_024330634.1	792.212	42.6093	-4.21664	-18.5924	K07179
131	AAJ76_3200029278	XM_024475172.1	XP_024330853.1	378.588	20.4149	-4.21294	-18.5448	K10352
132	AAJ76_1000072446	XM_024473540.1	XP_024331636.1	19581	1056.45	-4.21215	-18.5346	K11498
133	AAJ76_3400024900	XM_024475245.1	XP_024330806.1	2890.15	156.242	-4.20929	-18.4979	-
134	AAJ76_50004844	XM_024475860.1	XP_024331942.1	1653.77	90.3915	-4.19343	-18.2957	-
135*	AAJ76_300051571	XM_024475097.1	XP_024332161.1	7673.02	424.075	-4.1774	-18.0935	-
136*	AAJ76_900085232	XM_024476632.1	XP_024331698.1	17514.5	973.967	-4.16853	-17.9826	K03246
137*	AAJ76_800036239	XM_024476457.1	XP_024331731.1	1186.74	66.7145	-4.15285	-17.7882	K02901
138*	AAJ76_1200039497	XM_024473863.1	XP_024331528.1	5106.97	293.171	-4.12265	-17.4197	-
139	AAJ76_1900018012	XM_024474342.1	XP_024331235.1	872.725	50.3852	-4.11445	-17.321	-
140*	AAJ76_220008148	XM_024474652.1	XP_024331134.1	23958.1	1402.69	-4.09424	-17.08	-
141	AAJ76_7000100233	XM_024476249.1	XP_024331847.1	1628.77	96.0648	-4.08363	-16.9549	K06062
142*	AAJ76_7000115081	XM_024476260.1	XP_024331856.1	7269.82	429.032	-4.08276	-16.9447	K08737
143*	AAJ76_210002401	XM_024474567.1	XP_024331167.1	59830.8	3556.09	-4.07253	-16.8249	K14855
144	AAJ76_1800040576	XM_024474286.1	XP_024331288.1	22679.6	1364.6	-4.05485	-16.62	-
145*	AAJ76_3100024039	XM_024475145.1	XP_024330873.1	1796.1	108.08	-4.05469	-16.6182	-
146	AAJ76_3700013444	XM_024475350.1	XP_024330705.1	4732.38	286.403	-4.04645	-16.5235	-
147	AAJ76_1700010818	XM_024474208.1	XP_024331309.1	378.255	22.8922	-4.04644	-16.5234	-
148*	AAJ76_2800037781	XM_024474934.1	XP_024330956.1	2546.46	154.148	-4.0461	-16.5195	-
149	AAJ76_400032647	XM_024475533.1	XP_024332058.1	1782.08	108.304	-4.0404	-16.4544	K02955
150	AAJ76_1000062067	XM_024473535.1	XP_024331631.1	706.67	43.2729	-4.0295	-16.3305	-
151*	AAJ76_5000119063	XM_024475820.1	XP_024332024.1	395.62	24.6928	-4.00196	-16.0218	-
152*	AAJ76_900014356	XM_024476582.1	XP_024331653.1	1717.13	107.65	-3.99559	-15.9512	K15734
153*	AAJ76_3600011925	XM_024475307.1	XP_024330735.1	4298.82	269.768	-3.99415	-15.9353	K02927
154*	AAJ76_3800019298	XM_024475392.1	XP_024330681.1	1462.82	91.8305	-3.99364	-15.9296	-
155*	AAJ76_800036056	XM_024476456.1	XP_024331730.1	14334.1	904.918	-3.98552	-15.8402	K11253
156*	AAJ76_1600026917	XM_024474153.1	XP_024331351.1	4034.58	258.125	-3.96628	-15.6304	K07942
157*	AAJ76_1200007387	XM_024473843.1	XP_024329835.1	104357	6697.23	-3.96182	-15.5821	-
158*	AAJ76_1500043649	XM_024474100.1	XP_024331403.1	3136.11	202.905	-3.9501	-15.4561	-
159	AAJ76_125000535	XM_024473906.1	XP_024329810.1	3327.96	215.785	-3.94697	-15.4226	-
160*	AAJ76_1100051456	XM_024473760.1	XP_024331570.1	402.953	26.128	-3.94694	-15.4222	K11204
161*	AAJ76_2000147654	XM_024474450.1	XP_024332330.1	2602.71	169.74	-3.93862	-15.3336	K03676
162*	AAJ76_3300019330	XM_024475200.1	XP_024330818.1	1540.18	101.496	-3.9236	-15.1747	-
163*	AAJ76_4000033909	XM_024475473.1	XP_024330642.1	12593.5	833.264	-3.91777	-15.1135	K01868
164*	AAJ76_800026843	XM_024476447.1	XP_024331722.1	1307.91	86.7291	-3.9146	-15.0804	K02949
165	AAJ76_3100031336	XM_024475146.1	XP_024330874.1	1647.26	110.192	-3.90197	-14.9489	K01194
166*	AAJ76_420003997	XM_024475615.1	XP_024330581.1	5563.53	373.27	-3.89771	-14.9049	-
167*	AAJ76_300036320	XM_024475083.1	XP_024332147.1	1527.26	102.763	-3.89356	-14.862	-
168	AAJ76_900033768	XM_024476589.1	XP_024331660.1	8952	605.715	-3.8855	-14.7792	-
169*	AAJ76_710008572	XM_024476335.1	XP_024330184.1	22045.4	1501.71	-3.87579	-14.6801	-
170*	AAJ76_5700011426	XM_024476008.1	XP_024330339.1	2205.27	151.199	-3.86644	-14.5853	K10696
171*	AAJ76_2700031779	XM_024474876.1	XP_024330986.1	26552.2	1831.42	-3.8578	-14.4982	-
172	AAJ76_4000114452	XM_024475495.1	XP_024332100.1	684.244	47.2453	-3.85627	-14.4828	-
173*	AAJ76_2900045028	XM_024474981.1	XP_024330932.1	1968.24	136.706	-3.84776	-14.3976	-
174	AAJ76_1800019815	XM_024474273.1	XP_024331276.1	213.694	15.032	-3.82944	-14.216	K01875
175	AAJ76_2400050936	XM_024474768.1	XP_024331084.1	1823.77	131.519	-3.79359	-13.8671	-
176*	AAJ76_2700035826	XM_024474881.1	XP_024330991.1	1210.36	87.3646	-3.79224	-13.8541	K14709
177	AAJ76_6900016864	XM_024476236.1	XP_024330203.1	1318.63	95.9677	-3.78035	-13.7404	-
178*	AAJ76_700045384	XM_024476287.1	XP_024331814.1	2690.04	197.124	-3.77045	-13.6464	-
179*	AAJ76_1300056077	XM_024473956.1	XP_024331492.1	554.507	40.9902	-3.75785	-13.5278	K01069
180*	AAJ76_500002913	XM_024475797.1	XP_024330436.1	2425.04	179.334	-3.75728	-13.5224	-
181*	AAJ76_1200044876	XM_024473867.1	XP_024331532.1	84245.8	6236.68	-3.75575	-13.5081	-
182	AAJ76_900066455	XM_024476615.1	XP_024331681.1	3422.73	255.609	-3.74314	-13.3905	K14777
183	AAJ76_800023212	XM_024476443.1	XP_024331718.1	6124.67	457.617	-3.74242	-13.3838	K10735
184*	AAJ76_4600022664	XM_024475700.1	XP_024330518.1	3977.21	300.526	-3.72619	-13.2341	-
185*	AAJ76_1000190130	XM_024473625.1	XP_024332474.1	856.382	64.8562	-3.72294	-13.2043
186*	AAJ76_1500068578	XM_024474113.1	XP_024331415.1	9400.55	712.913	-3.72095	-13.1861	K09419
187*	AAJ76_300032026	XM_024475078.1	XP_024332143.1	957.359	72.7102	-3.71883	-13.1668	K19801
188*	AAJ76_700041471	XM_024476284.1	XP_024331811.1	5587.79	424.46	-3.71857	-13.1644	K10756
189	AAJ76_440003756	XM_024475662.1	XP_024330543.1	351.861	26.7667	-3.71649	-13.1454	-
190	AAJ76_170007301	XM_024474240.1	XP_024331308.1	1106.42	84.555	-3.70987	-13.0853	K08066
191*	AAJ76_30003392	XM_024475081.1	XP_024332126.1	6101.51	466.632	-3.70881	-13.0756	-
192*	AAJ76_2750002	XM_024474911.1	XP_024329462.1	3888.95	299.565	-3.69844	-12.982	-
193*	AAJ76_570005063	XM_024476012.1	XP_024330337.1	1444.29	111.29	-3.69796	-12.9777	-
194*	AAJ76_200067555	XM_024474511.1	XP_024332278.1	1965.4	152.477	-3.68816	-12.8898	K10251
195*	AAJ76_2200050341	XM_024474645.1	XP_024331162.1	10793.1	840.016	-3.68355	-12.8487	K03283
196*	AAJ76_2400016468	XM_024474743.1	XP_024331060.1	376.187	29.2883	-3.68305	-12.8442	K02866
197	AAJ76_900046381	XM_024476599.1	XP_024331669.1	442.025	34.5446	-3.6776	-12.7958	K03648
198*	AAJ76_2700043085	XM_024474888.1	XP_024330997.1	39025.5	3059.65	-3.67298	-12.7549	K20553
199*	AAJ76_710003681	XM_024476332.1	XP_024330182.1	3895.16	306.349	-3.66844	-12.7148	-
200*	AAJ76_1100055786	XM_024473763.1	XP_024331573.1	618.847	49.2705	-3.65079	-12.5602	-
201	AAJ76_3300014604	XM_024475198.1	XP_024330816.1	917.318	73.0762	-3.64995	-12.5529	-
202	AAJ76_490004562	XM_024475777.1	XP_024330457.1	3967.82	317.546	-3.64331	-12.4953	K12603
203*	AAJ76_2400032169	XM_024474757.1	XP_024331074.1	38208.9	3059.12	-3.64272	-12.4902	K12493
204*	AAJ76_550005697	XM_024475985.1	XP_024330364.1	11607.3	933.046	-3.63693	-12.4401	-
205*	AAJ76_6600013598	XM_024476202.1	XP_024330229.1	34656.4	2821.32	-3.61868	-12.2838	-
206*	AAJ76_2200023967	XM_024474626.1	XP_024331144.1	575.501	47.3692	-3.6028	-12.1493	-
207	AAJ76_4000133077	XM_024475506.1	XP_024332110.1	1687.39	138.907	-3.6026	-12.1476	-
208*	AAJ76_800077942	XM_024476488.1	XP_024331760.1	1247.01	103.116	-3.59614	-12.0933	-
209*	AAJ76_3600021997	XM_024475318.1	XP_024330746.1	2265.75	188.363	-3.5884	-12.0286	-
210*	AAJ76_5900018706	XM_024476037.1	XP_024330316.1	5683.38	473.121	-3.58647	-12.0125	-
211*	AAJ76_1400038041	XM_024474025.1	XP_024331439.1	25352.4	2127.08	-3.57518	-11.9189	-
212*	AAJ76_1000013104	XM_024473506.1	XP_024331604.1	4840.62	407.242	-3.57123	-11.8863	-
213*	AAJ76_100094159	XM_024473676.1	XP_024332406.1	7138.51	601.86	-3.56812	-11.8607	-
214*	AAJ76_6900015077	XM_024476235.1	XP_024330202.1	5225.5	441.727	-3.56434	-11.8297	-
215*	AAJ76_1180005488	XM_024473825.1	XP_024329846.1	701.439	59.3188	-3.56376	-11.8249	K04079
216*	AAJ76_540009776	XM_024475974.1	XP_024330378.1	6804.61	576.636	-3.56078	-11.8005	K10666
217*	AAJ76_7000105823	XM_024476251.1	XP_024331849.1	351.286	29.9305	-3.55296	-11.7367	K01886
218*	AAJ76_1500040090	XM_024474098.1	XP_024331401.1	2980.85	254.258	-3.55136	-11.7237	K06013
219*	AAJ76_400045969	XM_024475539.1	XP_024332064.1	302.273	25.8417	-3.54808	-11.6971	-
220	AAJ76_1000189180	XM_024473624.1	XP_024332473.1	8041.44	689.609	-3.5436	-11.6608	-
221	AAJ76_4100011717	XM_024475577.1	XP_024330609.1	1614.59	138.471	-3.54351	-11.6601	K03257
222*	AAJ76_400085137	XM_024475560.1	XP_024332081.1	6293.01	540.273	-3.54199	-11.6478	-
223	AAJ76_2400016425	XM_024474742.1	XP_024331059.1	1109.92	95.3567	-3.54097	-11.6396	K12479
224	AAJ76_260006320	XM_024474847.1	XP_024331004.1	608.89	52.3924	-3.53875	-11.6217	-
225*	AAJ76_2000145018	XM_024474447.1	XP_024332327.1	903.765	78.5709	-3.52388	-11.5025	-
226	AAJ76_313000323	XM_024475156.1	XP_024329423.1	26083.4	2268.09	-3.52358	-11.5001	-
227*	AAJ76_6700010761	XM_024476212.1	XP_024330218.1	2118.29	184.604	-3.5204	-11.4748	-
228*	AAJ76_5300022630	XM_024475949.1	XP_024330400.1	39320.1	3466.58	-3.50368	-11.3426	-
229	AAJ76_630008779	XM_024476174.1	XP_024330263.1	2213.34	195.875	-3.49822	-11.2998	K22803
230*	AAJ76_500027606	XM_024475846.1	XP_024331959.1	6106.9	547.09	-3.48059	-11.1625	K06631
231	AAJ76_340002056	XM_024475241.1	XP_024330788.1	1311.62	117.954	-3.47506	-11.1198	-
232*	AAJ76_1400054804	XM_024474041.1	XP_024331452.1	1104.13	99.5055	-3.472	-11.0962	-
233*	AAJ76_2000151111	XM_024474454.1	XP_024332334.1	501.496	45.3203	-3.46801	-11.0656	-
234	AAJ76_600035615	XM_024476095.1	XP_024331879.1	1659.1	150.467	-3.46288	-11.0263	K14440
235	AAJ76_300017895	XM_024475069.1	XP_024332134.1	809.152	73.3918	-3.46272	-11.0251	K01262
236	AAJ76_3000159393	XM_024475061.1	XP_024332223.1	294.85	26.7751	-3.46102	-11.0121	K02882
237*	AAJ76_300036164	XM_024475082.1	XP_024332146.1	2446.12	222.217	-3.46045	-11.0078	K04799
238	AAJ76_2400026464	XM_024474751.1	XP_024331068.1	275.49	25.0617	-3.45845	-10.9925	-
239*	AAJ76_2600043692	XM_024474840.1	XP_024331022.1	2914.83	265.188	-3.45832	-10.9915	-
240*	AAJ76_420004134	XM_024475616.1	XP_024330582.1	18934	1739.95	-3.44386	-10.8819	K15728
241*	AAJ76_200046810	XM_024474500.1	XP_024332268.1	1268.78	116.689	-3.4427	-10.8732	-
242	AAJ76_2000100986	XM_024474417.1	XP_024332300.1	2626.93	241.638	-3.44246	-10.8714	K21797
243*	AAJ76_1700022863	XM_024474218.1	XP_024331318.1	2937.71	271.197	-3.43728	-10.8324	-
244	AAJ76_1170002375	XM_024473817.1	XP_024329851.1	23653.9	2183.66	-3.43726	-10.8322	-
245*	AAJ76_250009208	XM_024474813.1	XP_024331031.1	768.917	71.3414	-3.43002	-10.778	K07955
246*	AAJ76_3100023861	XM_024475144.1	XP_024330872.1	2794.83	259.638	-3.42819	-10.7644	-
247	AAJ76_120004718	XM_024473870.1	XP_024331506.1	2532.57	235.412	-3.42734	-10.758	K08592
248	AAJ76_3400012580	XM_024475235.1	XP_024330797.1	2305.8	214.711	-3.4248	-10.7391	K15042
249*	AAJ76_90008770	XM_024476635.1	XP_024331650.1	854.22	79.5491	-3.42469	-10.7383	K11304
250*	AAJ76_830001211	XM_024476525.1	XP_024330062.1	1935.81	180.961	-3.41919	-10.6974	-
251	AAJ76_300096272	XM_024475125.1	XP_024332186.1	1084.81	101.967	-3.41126	-10.6388	-
252*	AAJ76_1800052411	XM_024474295.1	XP_024331297.1	1082.24	102.846	-3.39547	-10.523	-
253*	AAJ76_1200040257	XM_024473864.1	XP_024331529.1	6434.33	616.557	-3.38348	-10.4359	K14566
254*	AAJ76_630007099	XM_024476173.1	XP_024330262.1	5559.74	533.535	-3.38136	-10.4206	-
255	AAJ76_400082040	XM_024475555.1	XP_024332076.1	39313.8	3776.06	-3.38008	-10.4113	-
256*	AAJ76_300091326	XM_024475121.1	XP_024332182.1	813.023	78.9026	-3.36515	-10.3041	-
257*	AAJ76_200059848	XM_024474508.1	XP_024332275.1	19359.4	1879.72	-3.36444	-10.2991	-
258*	AAJ76_1000042493	XM_024473521.1	XP_024331618.1	10205.9	993.502	-3.36074	-10.2727	-
259*	AAJ76_4500026537	XM_024475680.1	XP_024330537.1	3884.32	379.279	-3.35633	-10.2413	K14555
260	AAJ76_50005339	XM_024475863.1	XP_024331943.1	2160.74	213.137	-3.34167	-10.1378	-
261	AAJ76_700035563	XM_024476279.1	XP_024331807.1	76427.9	7572.68	-3.33522	-10.0926	K15633
262*	AAJ76_1300031468	XM_024473943.1	XP_024331480.1	556.921	55.7483	-3.32047	-9.9899	-
263*	AAJ76_1000117079	XM_024473564.1	XP_024332418.1	2548.31	255.18	-3.31996	-9.98637	K01151
264	AAJ76_1300060858	XM_024473958.1	XP_024331494.1	453.327	45.4208	-3.31912	-9.98055	-
265*	AAJ76_450001236	XM_024475673.1	XP_024330526.1	1534.7	154.699	-3.31042	-9.92055	-
266	AAJ76_2000127686	XM_024474438.1	XP_024332319.1	336.733	33.9475	-3.31023	-9.91924	K12845
267	AAJ76_3300028780	XM_024475206.1	XP_024330824.1	84836.2	8557.65	-3.30939	-9.91347	K04393
268	AAJ76_700092165	XM_024476319.1	XP_024331841.1	2792.09	281.916	-3.30801	-9.90399	-
269	AAJ76_2000113023	XM_024474427.1	XP_024332310.1	2816.54	284.772	-3.30605	-9.89054	-
270	AAJ76_600047985	XM_024476103.1	XP_024331887.1	155.268	15.7398	-3.30227	-9.86466	-
271*	AAJ76_3000029824	XM_024475008.1	XP_024330898.1	7044.81	715.421	-3.2997	-9.84711	-
272*	AAJ76_2300018876	XM_024474684.1	XP_024331105.1	2057.38	209.895	-3.29307	-9.80196	-
273*	AAJ76_800051086	XM_024476469.1	XP_024331742.1	621.619	63.5332	-3.29045	-9.78417	-
274	AAJ76_4000138801	XM_024475509.1	XP_024332113.1	6325.07	648.687	-3.28549	-9.75059	-
275*	AAJ76_6800015621	XM_024476225.1	XP_024330213.1	858.244	88.2558	-3.28163	-9.72454	K11838
276*	AAJ76_6800017741	XM_024476227.1	XP_024330214.1	435.195	45.1807	-3.26788	-9.6323	-
277	AAJ76_1000133260	XM_024473579.1	XP_024332433.1	3917.18	409.357	-3.25838	-9.56908	-
278	AAJ76_200084047	XM_024474522.1	XP_024332288.1	364.604	38.146	-3.25673	-9.55814	-
279*	AAJ76_3300026522	XM_024475205.1	XP_024330823.1	2105.46	222.026	-3.24533	-9.48291	-
280*	AAJ76_3100017368	XM_024475142.1	XP_024330870.1	3443.11	363.453	-3.24387	-9.47332	K23336
281*	AAJ76_5300020233	XM_024475946.1	XP_024330397.1	1109.07	117.229	-3.24195	-9.46072	-
282*	AAJ76_6000013877	XM_024476050.1	XP_024330294.1	560.133	59.2464	-3.24097	-9.4543	-
283*	AAJ76_500024981	XM_024475844.1	XP_024331957.1	598.208	63.3353	-3.23956	-9.44506	K01836
284*	AAJ76_120009814	XM_024473888.1	XP_024331509.1	2138.45	227.101	-3.23516	-9.4163	K08867
285	AAJ76_1200021278	XM_024473853.1	XP_024331518.1	3109.29	330.405	-3.23427	-9.41049	-
286	AAJ76_1500013117	XM_024474079.1	XP_024331385.1	451.26	48.3644	-3.22194	-9.33041	-
287	AAJ76_100013594	XM_024473582.1	XP_024332357.1	737.361	79.151	-3.21969	-9.31587	K14401
288	AAJ76_4300018819	XM_024475630.1	XP_024330573.1	1622.66	175.178	-3.21146	-9.26287	-
289	AAJ76_400030579	XM_024475531.1	XP_024332056.1	1781.88	193.801	-3.20075	-9.19437	-
290	AAJ76_800017153	XM_024476439.1	XP_024331714.1	236.779	26.0749	-3.1828	-9.08068	K06965
291*	AAJ76_1300065711	XM_024473962.1	XP_024331498.1	2818.19	314.215	-3.16494	-8.96896	K03357
292	AAJ76_2100017279	XM_024474564.1	XP_024331179.1	645.373	72.3304	-3.15746	-8.92257	K03006
293*	AAJ76_5100025326	XM_024475917.1	XP_024330429.1	594.11	66.6781	-3.15545	-8.91015	-
294*	AAJ76_1900019214	XM_024474344.1	XP_024331237.1	1393.19	156.471	-3.15442	-8.90379	-
295	AAJ76_4000013328	XM_024475456.1	XP_024330627.1	2116.09	237.958	-3.15263	-8.89275	-
296*	AAJ76_3600030287	XM_024475324.1	XP_024330752.1	1620.26	182.641	-3.14914	-8.87127	-
297*	AAJ76_5600018854	XM_024475996.1	XP_024330356.1	5336.5	602.56	-3.14672	-8.8564	-
298	AAJ76_500034539	XM_024475852.1	XP_024331964.1	2280.91	258.029	-3.144	-8.83972	-
299*	AAJ76_5300022527	XM_024475948.1	XP_024330399.1	3208.56	365.126	-3.13546	-8.78754	K02896
300	AAJ76_1700045749	XM_024474232.1	XP_024331332.1	751.542	85.6283	-3.13369	-8.77677	K06927
301*	AAJ76_6000105625	XM_024476067.1	XP_024331928.1	1806.85	206.603	-3.12854	-8.74549	-
302	AAJ76_5400015889	XM_024475963.1	XP_024330382.1	294.319	33.8498	-3.12016	-8.69484	K12604
303*	AAJ76_20009031	XM_024474527.1	XP_024332237.1	625.206	71.9226	-3.11981	-8.69273	K10389
304	AAJ76_1800044289	XM_024474289.1	XP_024331291.1	246.439	28.4874	-3.11283	-8.65078	K14768
305*	AAJ76_2200050809	XM_024474647.1	XP_024331164.1	4961.28	574.578	-3.11014	-8.63466	K00505
306*	AAJ76_4500017931	XM_024475676.1	XP_024330533.1	80571.7	9332.46	-3.10994	-8.63347	K02984
307*	AAJ76_2300036398	XM_024474701.1	XP_024331119.1	21838.9	2535.92	-3.10631	-8.61177	-
308*	AAJ76_4000023053	XM_024475462.1	XP_024330633.1	4006.04	473.145	-3.08182	-8.46682	K08852
309*	AAJ76_5000109749	XM_024475810.1	XP_024332015.1	21356.7	2527.34	-3.079	-8.45029	-
310	AAJ76_1500048421	XM_024474104.1	XP_024331407.1	661.519	78.4143	-3.07659	-8.43618	-
311*	AAJ76_2300055285	XM_024474712.1	XP_024331128.1	5887.41	702.145	-3.06779	-8.38488	-
312*	AAJ76_340009541	XM_024475257.1	XP_024330793.1	2975.39	355.12	-3.0667	-8.37855	K09498
313	AAJ76_200015201	XM_024474456.1	XP_024332243.1	403.152	48.292	-3.06147	-8.34823	-
314	AAJ76_2500034292	XM_024474803.1	XP_024331046.1	499.207	60.3694	-3.04775	-8.26921	-
315*	AAJ76_6500015342	XM_024476191.1	XP_024330245.1	1480.89	179.317	-3.04588	-8.2585	K02146
316	AAJ76_1100060503	XM_024473767.1	XP_024331577.1	3891.67	473.417	-3.03921	-8.22041	K02918
317	AAJ76_700014934	XM_024476266.1	XP_024331794.1	486.68	59.7258	-3.02655	-8.14859	-
318*	AAJ76_800025521	XM_024476446.1	XP_024331721.1	2938.54	360.817	-3.02576	-8.14413	-
319*	AAJ76_3800021344	XM_024475395.1	XP_024330684.1	5123.91	630.559	-3.02254	-8.12597	-
320*	AAJ76_100072989	XM_024473658.1	XP_024332391.1	1045.2	129.437	-3.01345	-8.07493	K04708
321	AAJ76_500094614	XM_024475896.1	XP_024332004.1	3385.95	419.9	-3.01144	-8.06369	-
322	AAJ76_270007114	XM_024474897.1	XP_024330970.1	2092.81	259.885	-3.00949	-8.0528	-
323	AAJ76_5000110478	XM_024475811.1	XP_024332016.1	1876.55	233.089	-3.00913	-8.05079	-
324	AAJ76_5300026671	XM_024475953.1	XP_024330404.1	280.243	34.8744	-3.00644	-8.03579	-
325	AAJ76_1180002754	XM_024473824.1	XP_024329845.1	509.256	63.4456	-3.0048	-8.02666	-
326*	AAJ76_5400016830	XM_024475964.1	XP_024330383.1	786.172	98.1563	-3.00169	-8.00938	K18551
327*	AAJ76_200015157	XM_024474455.1	XP_024332242.1	917.727	114.881	-2.99792	-7.98847	-
328	AAJ76_90005627	XM_024476608.1	XP_024331648.1	351.852	44.2564	-2.99101	-7.9503	K14809
329	AAJ76_930003411	XM_024476657.1	XP_024329995.1	279.019	35.1789	-2.98758	-7.93142	K06640
330	AAJ76_5400010332	XM_024475960.1	XP_024330379.1	4100.07	518.95	-2.98198	-7.9007	-
331*	AAJ76_6600019728	XM_024476206.1	XP_024330233.1	28729.1	3656.61	-2.97393	-7.85674	-
332*	AAJ76_1000142585	XM_024473589.1	XP_024332442.1	18723.8	2392.26	-2.96843	-7.82684	K03424
333*	AAJ76_1260004549	XM_024473914.1	XP_024329807.1	1288.46	164.862	-2.96632	-7.8154	-
334*	AAJ76_2600040696	XM_024474838.1	XP_024331020.1	610.201	78.0797	-2.96627	-7.81513	-
335*	AAJ76_1000184770	XM_024473621.1	XP_024332470.1	630.354	80.9139	-2.9617	-7.79041	-
336	AAJ76_600077747	XM_024476123.1	XP_024331904.1	1160.2	149.135	-2.95968	-7.77951	K02964
337	AAJ76_200020913	XM_024474477.1	XP_024332248.1	264.258	33.9782	-2.95927	-7.7773	K07889
338*	AAJ76_140009564	XM_024474053.1	XP_024331421.1	1252.14	161.667	-2.9533	-7.74519	-
339	AAJ76_4000157161	XM_024475522.1	XP_024332124.1	184.522	24.0988	-2.93676	-7.6569	K02937
340	AAJ76_2370003	XM_024474736.1	XP_024329515.1	492.754	64.4001	-2.93573	-7.65143	-
341	AAJ76_3300037939	XM_024475215.1	XP_024330833.1	50740.2	6653.14	-2.93102	-7.62649	-
342*	AAJ76_200082894	XM_024474520.1	XP_024332287.1	2240.62	295.432	-2.923	-7.58422	K23727
343	AAJ76_300096746	XM_024475126.1	XP_024332187.1	279.859	36.9334	-2.9217	-7.57738	K11518
344	AAJ76_1900044611	XM_024474361.1	XP_024331254.1	458.868	60.7287	-2.91763	-7.55604	K14565
345	AAJ76_700024860	XM_024476272.1	XP_024331800.1	1104.88	148.344	-2.89688	-7.44814	-
346	AAJ76_4400011061	XM_024475648.1	XP_024330546.1	197.982	26.6285	-2.89432	-7.43493	-
347	AAJ76_500070184	XM_024475876.1	XP_024331986.1	871.407	117.358	-2.89243	-7.4252	-
348*	AAJ76_3000129339	XM_024475038.1	XP_024332203.1	3665.06	498.54	-2.87806	-7.35161	-
349*	AAJ76_1000059621	XM_024473533.1	XP_024331629.1	888.201	120.883	-2.87727	-7.34758	-
350*	AAJ76_380008763	XM_024475410.1	XP_024330673.1	1261.31	172.144	-2.87324	-7.32709	-
351*	AAJ76_3000030940	XM_024475009.1	XP_024330899.1	1086.4	148.526	-2.87077	-7.31455	-
352	AAJ76_1260007073	XM_024473916.1	XP_024329809.1	4262.4	583.003	-2.87009	-7.31111	K13526
353	AAJ76_4200024449	XM_024475606.1	XP_024330597.1	360.947	49.3922	-2.86943	-7.30776	-
354	AAJ76_7100012254	XM_024476327.1	XP_024330189.1	763.84	104.581	-2.86866	-7.30386	-
355	AAJ76_2000002008	XM_024474391.1	XP_024329599.1	12278.1	1684.05	-2.86608	-7.29081	K18551
356*	AAJ76_1200058338	XM_024473878.1	XP_024331542.1	1265.27	174.932	-2.85457	-7.23288	K00963
357	AAJ76_3900023405	XM_024475430.1	XP_024330661.1	1071.88	148.691	-2.84975	-7.20875	K04499
358	AAJ76_3600038724	XM_024475334.1	XP_024330760.1	361.816	50.2462	-2.84817	-7.20086	K14950
359	AAJ76_1000153435	XM_024473596.1	XP_024332449.1	2264.95	314.946	-2.8463	-7.19154	K13989
360*	AAJ76_600010807	XM_024476070.1	XP_024331865.1	884.468	123.177	-2.84407	-7.18043	-
361	AAJ76_5000118533	XM_024475819.1	XP_024332023.1	727.961	101.711	-2.83939	-7.15717	K01623
362*	AAJ76_1900037304	XM_024474353.1	XP_024331246.1	502.465	70.3512	-2.83638	-7.14226	K02540
363	AAJ76_5300024493	XM_024475951.1	XP_024330402.1	47148.1	6606.29	-2.83529	-7.13686	-
364*	AAJ76_4400029095	XM_024475658.1	XP_024330556.1	5353.67	754.575	-2.82679	-7.09494	K01689
365*	AAJ76_1200023674	XM_024473855.1	XP_024331520.1	360.607	50.9422	-2.8235	-7.07878	-
366	AAJ76_2240002614	XM_024474660.1	XP_024329548.1	238.336	33.676	-2.82321	-7.07735	-
367	AAJ76_300033035	XM_024475080.1	XP_024332145.1	284.685	40.2255	-2.82318	-7.07721	-
368*	AAJ76_700065429	XM_024476302.1	XP_024331825.1	925.269	130.843	-2.82203	-7.07157	K14016
369*	AAJ76_4300019362	XM_024475631.1	XP_024330574.1	3563.68	504.136	-2.82149	-7.06892	K15306
370	AAJ76_500025867	XM_024475845.1	XP_024331958.1	1542.16	218.623	-2.81844	-7.05399	-
371	AAJ76_4300016097	XM_024475628.1	XP_024330572.1	3169.95	449.848	-2.81695	-7.04671	-
372*	AAJ76_1600067474	XM_024474176.1	XP_024331373.1	400.536	56.9453	-2.81428	-7.03368	-
373	AAJ76_560002685	XM_024476003.1	XP_024330342.1	171.876	24.4999	-2.81052	-7.01537	-
374*	AAJ76_4000121174	XM_024475498.1	XP_024332103.1	645.231	92.0527	-2.80928	-7.00935	-
375	AAJ76_710009063	XM_024476337.1	XP_024330186.1	6673.91	952.148	-2.80927	-7.0093	-
376	AAJ76_3000028023	XM_024475007.1	XP_024330897.1	349.596	50.0103	-2.80539	-6.99047	K10872
377*	AAJ76_800095598	XM_024476500.1	XP_024331771.1	197.847	28.3509	-2.80292	-6.97851	-
378	AAJ76_3900015458	XM_024475424.1	XP_024330656.1	148.901	21.4725	-2.79379	-6.93449	K02981
379	AAJ76_200051644	XM_024474502.1	XP_024332270.1	15935.8	2299.32	-2.79299	-6.93065	-
380	AAJ76_5100015651	XM_024475910.1	XP_024330422.1	584.69	84.6238	-2.78854	-6.9093	-
381*	AAJ76_5000125991	XM_024475828.1	XP_024332031.1	1682.58	244.224	-2.7844	-6.8895	-
382*	AAJ76_7000104600	XM_024476250.1	XP_024331848.1	1699.04	249.338	-2.76854	-6.81418	K02738
383	AAJ76_2000042761	XM_024474402.1	XP_024331216.1	475.952	70.067	-2.76401	-6.79282	K12580
384*	AAJ76_50007128	XM_024475878.1	XP_024331944.1	1600.16	236.314	-2.75944	-6.77133	-
385	AAJ76_2600048629	XM_024474844.1	XP_024331026.1	391.98	57.8884	-2.75943	-6.77129	-
386	AAJ76_3400010712	XM_024475234.1	XP_024330796.1	2502.69	370.547	-2.75575	-6.75404	-
387	AAJ76_1000130554	XM_024473574.1	XP_024332428.1	241.246	35.8404	-2.75085	-6.73114	K16945
388*	AAJ76_580002233	XM_024476021.1	XP_024330323.1	1565.01	233.27	-2.7461	-6.70901	-
389	AAJ76_830002021	XM_024476529.1	XP_024330063.1	387.506	57.7657	-2.74593	-6.70822	K01057
390*	AAJ76_300094790	XM_024475123.1	XP_024332184.1	1160.87	173.13	-2.74528	-6.7052	K01520
391*	AAJ76_5300010539	XM_024475940.1	XP_024330391.1	1055.6	157.636	-2.7434	-6.69647	K18551
392*	AAJ76_1700062503	-	-	19005.2	2855.59	-2.73453	-6.65542	-
393	AAJ76_980009335	XM_024476696.1	XP_024329959.1	192.423	28.9122	-2.73453	-6.65542	K01895
394	AAJ76_6000017789	XM_024476053.1	XP_024330297.1	508.463	76.6478	-2.72983	-6.63377	-
395*	AAJ76_3000016133	XM_024474997.1	XP_024330889.1	2809.78	423.58	-2.72975	-6.63341	-
396*	AAJ76_200031645	XM_024474487.1	XP_024332256.1	679.728	103.22	-2.71923	-6.58521	K03259
397*	AAJ76_3300035292	XM_024475213.1	XP_024330831.1	2883.3	438.535	-2.71696	-6.57486	K15698
398	AAJ76_600026681	XM_024476087.1	XP_024331871.1	763.948	116.435	-2.71395	-6.56116	K14787
399	AAJ76_600083511	XM_024476129.1	XP_024331909.1	11398.3	1737.52	-2.71372	-6.56011	-
400	AAJ76_1400050504	XM_024474039.1	XP_024331450.1	1717.87	261.998	-2.71299	-6.55679	-
401	AAJ76_1400041867	XM_024474029.1	XP_024331443.1	573.696	88.0008	-2.7047	-6.51922	K01803
402*	AAJ76_800030235	XM_024476451.1	XP_024331726.1	3935.43	605.151	-2.70116	-6.50325	-
403*	AAJ76_300010520	XM_024475025.1	XP_024332130.1	1083.66	166.634	-2.70116	-6.50325	-
404	AAJ76_5100012267	XM_024475908.1	XP_024330420.1	30498.3	4692.71	-2.70024	-6.4991	-
405	AAJ76_3800027920	XM_024475402.1	XP_024330691.1	1149.73	177.551	-2.69499	-6.47549	-
406	AAJ76_2000171618	XM_024474465.1	XP_024332343.1	26647.5	4122.19	-2.69252	-6.46442	K12196
407	AAJ76_3300040092	XM_024475217.1	XP_024330835.1	283.666	43.9733	-2.68949	-6.45085	-
408*	AAJ76_1200045493	XM_024473868.1	XP_024331533.1	2414.05	376.06	-2.68242	-6.41932	-
409	AAJ76_600083472	XM_024476128.1	XP_024331908.1	79855.9	12451.9	-2.68104	-6.41318	K03124
410*	AAJ76_800011017	XM_024476431.1	XP_024331711.1	6131.73	958.329	-2.6777	-6.39835	-
411	AAJ76_1900029507	XM_024474350.1	XP_024331243.1	7337.24	1147.15	-2.67719	-6.39609	K15691
412*	AAJ76_300071646	XM_024475108.1	XP_024332171.1	1636.75	256.542	-2.67357	-6.38006	-
413	AAJ76_1250004041	XM_024473904.1	XP_024329811.1	322.699	50.7715	-2.6681	-6.35592	-
414	AAJ76_2980003	XM_024474988.1	XP_024329439.1	785.262	123.782	-2.66538	-6.34394	-
415	AAJ76_4400014199	XM_024475650.1	XP_024330548.1	384.449	60.7035	-2.66294	-6.33322	-
416*	AAJ76_120007082	XM_024473882.1	XP_024331507.1	1927.05	305.07	-2.65918	-6.31674	-
417*	AAJ76_9700010335	XM_024476684.1	XP_024329970.1	4251.02	675.218	-2.65438	-6.29576	-
418	AAJ76_400096322	XM_024475565.1	XP_024332086.1	284.923	45.3366	-2.65182	-6.2846	K09503
419	AAJ76_3300043545	XM_024475218.1	XP_024330836.1	34.183	5.44728	-2.64967	-6.27524	-
420	AAJ76_1400018261	XM_024474011.1	XP_024331425.1	585	94.0686	-2.63665	-6.21886	K03139
421	AAJ76_1200005801	XM_024473841.1	XP_024329833.1	1638.07	263.66	-2.63525	-6.21283	K07566
422	AAJ76_3900033639	XM_024475437.1	XP_024330668.1	5231.3	845.743	-2.62888	-6.18546	-
423	AAJ76_1000056877	XM_024473530.1	XP_024331626.1	1133.26	185.27	-2.61277	-6.11677	-
424*	AAJ76_5500011565	XM_024475977.1	XP_024330365.1	459.189	75.4492	-2.60551	-6.08607	K14549
425*	AAJ76_1400039968	XM_024474027.1	XP_024331441.1	569.851	93.6994	-2.60447	-6.08168	K14290
426	AAJ76_390004885	XM_024475440.1	XP_024330647.1	1440.62	238.301	-2.59583	-6.04537	-
427	AAJ76_1000145040	XM_024473591.1	XP_024332444.1	278.429	46.5575	-2.58023	-5.98035	-
428	AAJ76_1800033295	XM_024474281.1	XP_024331284.1	738.76	123.698	-2.57829	-5.97231	-
429*	AAJ76_1880003041	XM_024474329.1	XP_024329626.1	396.08	66.3872	-2.57681	-5.96619	-
430*	AAJ76_1310003764	XM_024473973.1	XP_024329786.1	1058.76	177.606	-2.57563	-5.96131	-
431	AAJ76_540006260	XM_024475972.1	XP_024330376.1	340.851	57.4424	-2.56895	-5.93377	-
432	AAJ76_300042306	XM_024475091.1	XP_024332155.1	494.762	83.3888	-2.56881	-5.9332	-
433	AAJ76_4400021997	XM_024475653.1	XP_024330551.1	390.024	65.7706	-2.56805	-5.93007	-
434	AAJ76_900080408	XM_024476625.1	XP_024331691.1	300.146	51.0665	-2.55521	-5.87753	K03025
435	AAJ76_700092046	XM_024476318.1	XP_024331840.1	538.584	91.9489	-2.55027	-5.85744	K10573
436*	AAJ76_600036537	XM_024476096.1	XP_024331880.1	769.735	131.55	-2.54875	-5.85127	-
437	AAJ76_4800028932	XM_024475745.1	XP_024330486.1	253.751	43.4276	-2.54673	-5.84308	-
438*	AAJ76_1400026613	XM_024474019.1	XP_024331433.1	130.922	22.4424	-2.5444	-5.83365	-
439	AAJ76_100084377	XM_024473669.1	XP_024332400.1	336.052	57.9322	-2.53625	-5.80079	K20280
440*	AAJ76_4000015827	XM_024475458.1	XP_024330629.1	3013.24	519.936	-2.53491	-5.79541	-
441	AAJ76_5100025629	XM_024475918.1	XP_024330430.1	11971.3	2080.99	-2.52424	-5.7527	-
442*	AAJ76_5900024124	XM_024476041.1	XP_024330320.1	4581.58	803.934	-2.5107	-5.69897	-
443*	AAJ76_700099786	XM_024476324.1	XP_024331846.1	465.57	81.8398	-2.50812	-5.68878	K17257
444*	AAJ76_700047245	XM_024476289.1	XP_024331816.1	5448.04	959.475	-2.50542	-5.67815	-
445	AAJ76_100010422	XM_024473554.1	XP_024332355.1	4755.4	838.681	-2.50337	-5.67008	K00993
446	AAJ76_800040393	XM_024476462.1	XP_024331736.1	7696.13	1363.55	-2.49676	-5.64416	-
447*	AAJ76_140009109	XM_024474052.1	XP_024331420.1	12139.6	2151.24	-2.49648	-5.64307	K15122
448*	AAJ76_630009567	XM_024476176.1	XP_024330265.1	398502	70676.1	-2.49529	-5.63842	-
449*	AAJ76_2200039008	XM_024474638.1	XP_024331155.1	1197.5	213.217	-2.48964	-5.61638	K01873
450*	AAJ76_600092331	XM_024476137.1	XP_024331916.1	640.083	114.76	-2.47964	-5.57758	-
451*	AAJ76_3600024363	XM_024475321.1	XP_024330749.1	2149.16	385.619	-2.47852	-5.57325	-
452	AAJ76_100051557	XM_024473649.1	XP_024332382.1	646.84	116.43	-2.47395	-5.55563	-
453	AAJ76_5000115764	XM_024475813.1	XP_024332018.1	930.03	168.07	-2.46821	-5.53357	-
454	AAJ76_600062268	XM_024476110.1	XP_024331894.1	6539.46	1182.06	-2.46786	-5.53223	K17783
455	AAJ76_400036629	XM_024475535.1	XP_024332060.1	11444.3	2070.81	-2.46636	-5.52648	-
456	AAJ76_4200031563	XM_024475612.1	XP_024330603.1	138.465	25.1511	-2.46083	-5.50533	K00844
457	AAJ76_4900024926	XM_024475767.1	XP_024330469.1	394.954	72.0914	-2.45378	-5.4785	-
458*	AAJ76_1600025958	XM_024474152.1	XP_024331350.1	307.355	56.331	-2.44791	-5.45625	K14572
459	AAJ76_2000044444	XM_024474403.1	XP_024331217.1	24705.2	4530.37	-2.44711	-5.45323	K07561
460*	AAJ76_330008265	XM_024475219.1	XP_024330814.1	292.061	53.5676	-2.44684	-5.45221	K07390
461	AAJ76_5400013835	XM_024475962.1	XP_024330381.1	1157.08	212.291	-2.44638	-5.45047	-
462	AAJ76_3600017817	XM_024475313.1	XP_024330741.1	13713.4	2517.26	-2.44566	-5.44775	K03262
463	AAJ76_870001341	XM_024476557.1	XP_024330030.1	8160.01	1500.15	-2.44346	-5.43945	-
464	AAJ76_295000384	XM_024474986.1	XP_024329441.1	124.456	22.881	-2.44341	-5.43926	-
465*	AAJ76_4200014473	XM_024475597.1	XP_024330589.1	1301.44	239.295	-2.44325	-5.43866	K10756
466*	AAJ76_1400056676	XM_024474043.1	XP_024331454.1	6495.67	1200.85	-2.43543	-5.40926	-
467	AAJ76_940003798	XM_024476664.1	XP_024329990.1	327.093	60.7711	-2.42824	-5.38236	K02734
468	AAJ76_610001966	XM_024476149.1	XP_024330281.1	550.279	102.922	-2.41861	-5.34656	K10403
469*	AAJ76_870002501	XM_024476559.1	XP_024330031.1	1893.28	354.599	-2.41663	-5.33922	K03013
470	AAJ76_770006826	XM_024476392.1	XP_024330129.1	425.21	79.6937	-2.41564	-5.33556	K19613
471	AAJ76_4400033658	XM_024475660.1	XP_024330558.1	273.453	51.3814	-2.41197	-5.32201	K23481
472	AAJ76_900089773	XM_024476638.1	XP_024331703.1	794.092	149.661	-2.40761	-5.30595	K06027
473	AAJ76_4000148369	XM_024475515.1	XP_024332118.1	14533.3	2741.56	-2.40629	-5.30109	-
474	AAJ76_2800038505	XM_024474935.1	XP_024330957.1	1014.18	191.656	-2.40372	-5.29166	K16487
475*	AAJ76_1300048375	XM_024473951.1	XP_024331487.1	1126.48	213.736	-2.39793	-5.27046	K04525
476	AAJ76_3700032582	XM_024475367.1	XP_024330721.1	249.402	47.3656	-2.39656	-5.26546	-
477	AAJ76_200060895	XM_024474509.1	XP_024332276.1	2423.45	461.109	-2.39388	-5.25569	K02894
478	AAJ76_600077605	XM_024476122.1	XP_024331903.1	20229.6	3855.82	-2.39136	-5.24652	-
479*	AAJ76_1600068502	XM_024474177.1	XP_024331374.1	14848.7	2834.43	-2.38921	-5.2387	K14309
480	AAJ76_700089886	XM_024476317.1	XP_024331839.1	573.63	109.707	-2.38646	-5.22873	-
481	AAJ76_3800023493	XM_024475397.1	XP_024330686.1	1149.22	221.551	-2.37494	-5.18714	-
482*	AAJ76_2400023966	XM_024474749.1	XP_024331066.1	1538.05	297.876	-2.36831	-5.16336	-
483	AAJ76_2100017329	XM_024474565.1	XP_024331180.1	189.673	36.9863	-2.35845	-5.12819	K22733
484	AAJ76_5000024717	XM_024475792.1	XP_024330449.1	147.257	28.7806	-2.35517	-5.11655	-
485	AAJ76_750008132	XM_024476371.1	XP_024330136.1	1492.88	292.384	-2.35216	-5.10588	-
486	AAJ76_1200053846	XM_024473873.1	XP_024331537.1	424.366	83.5931	-2.34385	-5.07656	K15196
487*	AAJ76_5100022203	XM_024475916.1	XP_024330428.1	816.921	161.473	-2.3389	-5.05917	K02872
488	AAJ76_1300025816	XM_024473939.1	XP_024331476.1	340.511	67.4618	-2.33556	-5.04747	K10755
489	AAJ76_2800044801	XM_024474939.1	XP_024330960.1	364.657	72.2834	-2.33481	-5.04485	K11090
490	AAJ76_3000017096	XM_024474998.1	XP_024330890.1	4617.24	917.197	-2.33173	-5.03409	-
491*	AAJ76_1000165053	XM_024473604.1	XP_024332456.1	8466.55	1686.56	-2.32769	-5.02001	K01336
492	AAJ76_70008906	XM_024476315.1	XP_024331789.1	118.047	23.5283	-2.3269	-5.01726	-
493	AAJ76_1100064476	XM_024473771.1	XP_024331580.1	11686.3	2362.74	-2.30629	-4.9461	-
494	AAJ76_2380003054	XM_024474737.1	XP_024329514.1	122.825	24.8549	-2.305	-4.94167	-
495	AAJ76_700046029	XM_024476288.1	XP_024331815.1	2314.25	468.393	-2.30475	-4.94082	K13126
496	AAJ76_8000108766	XM_024476430.1	XP_024331776.1	1050.23	212.71	-2.30374	-4.93736	K07565
497	AAJ76_60006322	XM_024476111.1	XP_024331860.1	4171.44	845.175	-2.30322	-4.93558	K14808
498	AAJ76_2100035271	XM_024474576.1	XP_024331189.1	913.85	185.303	-2.30207	-4.93165	-
499	AAJ76_1600025098	XM_024474151.1	XP_024331349.1	370.73	75.191	-2.30174	-4.93052	K00036
500	AAJ76_130004424	XM_024473949.1	XP_024331463.1	527.662	108.055	-2.28785	-4.88328	K02936
501	AAJ76_1000146628	XM_024473592.1	XP_024332445.1	1145.04	235.17	-2.28362	-4.86898	K03015
502	AAJ76_1000049663	XM_024473526.1	XP_024331622.1	421.742	86.6212	-2.28357	-4.86881	K03011
503	AAJ76_3300029988	XM_024475207.1	XP_024330825.1	11998.6	2469.36	-2.28066	-4.859	-
504*	AAJ76_780007344	XM_024476401.1	XP_024330121.1	605.147	124.649	-2.27941	-4.85479	K07953
505	AAJ76_5300012733	XM_024475941.1	XP_024330392.1	2095.91	431.843	-2.279	-4.85341	-
506	AAJ76_4500027958	XM_024475682.1	XP_024330539.1	248.326	51.3021	-2.27515	-4.84048	-
507	AAJ76_800037613	XM_024476458.1	XP_024331732.1	88375.6	18367.8	-2.26647	-4.81144	K10587
508	AAJ76_400031435	XM_024475532.1	XP_024332057.1	3541.94	739.325	-2.26026	-4.79078	K00850
509	AAJ76_5100021067	XM_024475915.1	XP_024330427.1	388.557	81.3755	-2.25546	-4.77487	-
510	AAJ76_510009743	XM_024475925.1	XP_024330418.1	661.282	138.659	-2.25372	-4.76911	K18592
511	AAJ76_3900022261	XM_024475428.1	XP_024330659.1	7639.57	1611.67	-2.24493	-4.74014	-
512	AAJ76_4000014114	XM_024475457.1	XP_024330628.1	733.129	154.93	-2.24245	-4.732	-
513	AAJ76_1800032829	XM_024474280.1	XP_024331283.1	724.883	153.714	-2.2375	-4.71579	K10685
514*	AAJ76_1260002	XM_024473910.1	XP_024329801.1	981.156	208.511	-2.23436	-4.70554	K03857
515	AAJ76_470007842	XM_024475735.1	XP_024330490.1	188.312	40.0365	-2.23374	-4.70352	K10858
516	AAJ76_90006584	XM_024476614.1	XP_024331649.1	440.154	93.7199	-2.23158	-4.69648	-
517*	AAJ76_140001155	XM_024474008.1	XP_024331422.1	1505.11	320.775	-2.23024	-4.69212	K03164
518	AAJ76_450009522	XM_024475688.1	XP_024330529.1	7039.29	1506.12	-2.22459	-4.67378	-
519*	AAJ76_2200042944	XM_024474640.1	XP_024331157.1	2062.1	442.174	-2.22143	-4.66355	-
520	AAJ76_7000109198	XM_024476254.1	XP_024331852.1	2401.28	516.018	-2.21831	-4.65348	K01887
521	AAJ76_500020864	XM_024475841.1	XP_024331954.1	470.563	101.139	-2.21805	-4.65264	-
522	AAJ76_200048485	XM_024474501.1	XP_024332269.1	2435.12	523.459	-2.21784	-4.65196	K02953
523	AAJ76_20001913	XM_024474475.1	XP_024332232.1	6728.65	1460.59	-2.20376	-4.60678	K15082
524	AAJ76_750004961	XM_024476369.1	XP_024330134.1	126.473	27.4794	-2.20241	-4.60248	K20028
525	AAJ76_1600044795	XM_024474160.1	XP_024331358.1	407.67	88.8936	-2.19725	-4.58604	-
526	AAJ76_5600015954	XM_024475993.1	XP_024330353.1	378.824	82.7626	-2.19448	-4.57725	-
527*	AAJ76_1300029257	XM_024473940.1	XP_024331477.1	5312.88	1163.02	-2.19161	-4.56815	-
528	AAJ76_100047080	XM_024473647.1	XP_024332380.1	221.24	48.4643	-2.19062	-4.56502	-
529	AAJ76_10003323	XM_024473635.1	XP_024332352.1	1536.6	336.746	-2.19001	-4.56309	-
530*	AAJ76_7300016333	XM_024476345.1	XP_024330173.1	1798.41	395.392	-2.18536	-4.5484	-
531	AAJ76_1000181281	XM_024473619.1	XP_024332469.1	543.252	119.466	-2.18502	-4.54733	K00787
532	AAJ76_70005456	XM_024476295.1	XP_024331787.1	1671.73	367.938	-2.18381	-4.54352	K10807
533	AAJ76_6600011106	XM_024476201.1	XP_024330228.1	854.883	189.539	-2.17323	-4.51032	K20359
534*	AAJ76_3000134676	XM_024475045.1	XP_024332209.1	1297.01	289.333	-2.16439	-4.48277	K02997
535	AAJ76_65000655	XM_024476195.1	XP_024330237.1	409.972	91.4719	-2.16412	-4.48193	K09140
536	AAJ76_610005823	XM_024476152.1	XP_024330282.1	1320.47	295.638	-2.15915	-4.46652	K11215
537	AAJ76_610008796	XM_024476154.1	XP_024330284.1	5999.23	1356.35	-2.14505	-4.42308	-
538	AAJ76_200045172	XM_024474497.1	XP_024332266.1	501.024	113.412	-2.14331	-4.41774	-
539	AAJ76_4700014292	XM_024475721.1	XP_024330492.1	976.601	221.766	-2.13873	-4.40374	-
540	AAJ76_2800017160	XM_024474921.1	XP_024330944.1	711.508	161.974	-2.13511	-4.39271	-
541	AAJ76_3700026236	XM_024475361.1	XP_024330715.1	1129.71	259.044	-2.12469	-4.36109	K07936
542	AAJ76_970009050	XM_024476692.1	XP_024329969.1	331.985	76.5671	-2.11632	-4.33587	-
543	AAJ76_4500034718	XM_024475685.1	XP_024330542.1	1426.7	329.389	-2.11482	-4.33136	-
544	AAJ76_1300029957	XM_024473941.1	XP_024331478.1	167.686	38.7977	-2.11171	-4.32203	K14811
545*	AAJ76_1500032846	XM_024474092.1	XP_024331395.1	1002.32	232.674	-2.10696	-4.30783	-
546	AAJ76_870003803	XM_024476561.1	XP_024330033.1	1441.02	336.05	-2.10035	-4.28813	-
547*	AAJ76_780001401	XM_024476395.1	XP_024330116.1	874.736	204.615	-2.09594	-4.27505	-
548*	AAJ76_500004284	XM_024475799.1	XP_024330437.1	601.207	140.75	-2.09473	-4.27146	K11128
549	AAJ76_30008680	XM_024475118.1	XP_024332129.1	281.019	65.8731	-2.09291	-4.26608	K19852
550	AAJ76_2400025242	XM_024474750.1	XP_024331067.1	630.785	148.179	-2.08981	-4.25692	-
551	AAJ76_1000161893	XM_024473602.1	XP_024332454.1	842.365	198.029	-2.08874	-4.25376	K16944
552	AAJ76_3500040122	XM_024475290.1	XP_024330785.1	768.59	181.754	-2.08022	-4.22872	-
553	AAJ76_900004661	XM_024476577.1	XP_024330020.1	2918.55	694.895	-2.07038	-4.19997	-
554*	AAJ76_2000146164	XM_024474448.1	XP_024332328.1	2766.25	661.079	-2.06504	-4.18446	-
555	AAJ76_300039116	XM_024475085.1	XP_024332149.1	1839.86	439.792	-2.0647	-4.18347	-
556*	AAJ76_4600031479	XM_024475707.1	XP_024330524.1	2757.89	659.633	-2.06383	-4.18095	-
557	AAJ76_560004060	XM_024476004.1	XP_024330343.1	1089.19	260.571	-2.0635	-4.17999	K00873
558	AAJ76_2700019365	XM_024474868.1	XP_024330979.1	436.338	105.012	-2.0549	-4.15515	-
559	AAJ76_1040009776	XM_024473699.1	XP_024329931.1	5540.49	1334.98	-2.0532	-4.15026	-
560	AAJ76_2300031787	XM_024474694.1	XP_024331113.1	256.327	62.0861	-2.04564	-4.12856	K03016
561*	AAJ76_580003298	XM_024476023.1	XP_024330324.1	807.368	196.435	-2.03918	-4.11012	-
562	AAJ76_1260003553	XM_024473912.1	XP_024329805.1	478.295	116.662	-2.03557	-4.09985	K01937
563	AAJ76_5000111442	XM_024475812.1	XP_024332017.1	709.159	173.013	-2.03523	-4.09888	-
564	AAJ76_7500016390	XM_024476364.1	XP_024330141.1	433.582	105.906	-2.03353	-4.09405	K00162
565	AAJ76_60006874	XM_024476113.1	XP_024331861.1	437.361	107.65	-2.02248	-4.06282	K03321
566	AAJ76_600034116	XM_024476094.1	XP_024331878.1	2573.15	633.534	-2.02204	-4.06158	K10661
567	AAJ76_1200039265	XM_024473862.1	XP_024331527.1	15090.4	3720.37	-2.02011	-4.05615	K09602
568	AAJ76_5000014027	XM_024475785.1	XP_024330443.1	1968.04	486.462	-2.01636	-4.04562	-
569	AAJ76_4700023754	XM_024475727.1	XP_024330498.1	253.678	62.7641	-2.01499	-4.04178	-
570	AAJ76_5000014771	XM_024475786.1	XP_024330444.1	498.762	123.959	-2.00849	-4.02361	K09523
571*	AAJ76_1000101027	XM_024473552.1	XP_024332408.1	362.731	90.3405	-2.00546	-4.01517	K03234
572	AAJ76_630003653	XM_024476171.1	XP_024330260.1	1609.29	401.002	-2.00474	-4.01316	K18932
573	AAJ76_1000049122	XM_024473525.1	XP_024331621.1	215.071	53.5944	-2.00466	-4.01294	K19589
574	AAJ76_1000124730	XM_024473571.1	XP_024332425.1	426.597	106.603	-2.00062	-4.00172	-
575	AAJ76_1000021220	XM_024473511.1	XP_024331609.1	131.294	32.8426	-1.99916	-3.99767	-
576	AAJ76_1000192213	XM_024473627.1	XP_024332475.1	3666.45	918.865	-1.99646	-3.9902
577	AAJ76_3000152056	XM_024475059.1	XP_024332221.1	1810.77	454.8	-1.9933	-3.98147	-
578	AAJ76_2400033428	XM_024474758.1	XP_024331075.1	920.695	231.918	-1.98911	-3.96992	K02957
579	AAJ76_1600043340	XM_024474159.1	XP_024331357.1	18852.7	4750.28	-1.98869	-3.96876	K14521
580	AAJ76_2800024761	XM_024474929.1	XP_024330951.1	1037.17	262.11	-1.98441	-3.95701	-
581	AAJ76_230001575	XM_024474680.1	XP_024331088.1	501.518	127.159	-1.97967	-3.94403	-
582	AAJ76_1000036592	XM_024473516.1	XP_024331613.1	1871.02	475.052	-1.97767	-3.93856	-
583	AAJ76_500076679	XM_024475885.1	XP_024331994.1	429.228	109.419	-1.97188	-3.92279	K09522
584	AAJ76_3000023942	XM_024475004.1	XP_024330894.1	148.068	37.7654	-1.97113	-3.92075	-
585	AAJ76_4200029028	XM_024475609.1	XP_024330600.1	832.591	212.397	-1.97084	-3.91996	-
586*	AAJ76_1600024122	XM_024474150.1	XP_024331348.1	974.041	250.932	-1.95669	-3.8817	K22825
587	AAJ76_1200002186	XM_024473838.1	XP_024329830.1	960.191	247.669	-1.95491	-3.87692	K03231
588	AAJ76_4000100695	XM_024475485.1	XP_024332091.1	844.557	217.843	-1.95491	-3.87692	K18664
589	AAJ76_1400036479	XM_024474023.1	XP_024331437.1	8440.27	2178.67	-1.95384	-3.87404	-
590	AAJ76_3500036117	XM_024475286.1	XP_024330782.1	70220.6	18126.7	-1.95378	-3.87388	-
591	AAJ76_4700031522	XM_024475732.1	XP_024330503.1	8328.56	2154.07	-1.951	-3.86642	K24971
592	AAJ76_4000142371	XM_024475513.1	XP_024332116.1	2097.73	543.151	-1.9494	-3.86214	K04523
593*	AAJ76_900009722	XM_024476578.1	XP_024330021.1	167.919	43.5303	-1.94767	-3.85751	K10601
594	AAJ76_2200033295	XM_024474634.1	XP_024331151.1	288.851	74.9552	-1.94623	-3.85366	-
595	AAJ76_1800053945	XM_024474296.1	XP_024331298.1	581.321	151.109	-1.94374	-3.84702	-
596	AAJ76_20005854	XM_024474506.1	XP_024332236.1	151.569	39.4462	-1.94202	-3.84243	K03022
597	AAJ76_900012560	XM_024476580.1	XP_024331651.1	107.217	27.9435	-1.93995	-3.83692	K03240
598	AAJ76_400072491	XM_024475550.1	XP_024332072.1	310.555	81.3524	-1.93259	-3.8174	K17498
599	AAJ76_3200015202	XM_024475163.1	XP_024330844.1	80.7102	21.2362	-1.92623	-3.80061	-
600*	AAJ76_1400065143	XM_024474049.1	XP_024331460.1	344.456	91.1232	-1.91843	-3.78011	-
601	AAJ76_270009236	XM_024474899.1	XP_024330972.1	268.383	71.1939	-1.91446	-3.76973	-
602	AAJ76_5400026885	XM_024475969.1	XP_024330386.1	182.719	48.5671	-1.91158	-3.76221	K07025
603	AAJ76_6500011323	XM_024476188.1	XP_024330242.1	599.855	159.794	-1.9084	-3.75393	-
604	AAJ76_1800023094	XM_024474274.1	XP_024331277.1	392.996	104.91	-1.90536	-3.74602	-
605	AAJ76_3200014514	XM_024475162.1	XP_024330843.1	469.727	125.908	-1.89945	-3.73071	K12598
606	AAJ76_700097946	XM_024476321.1	XP_024331843.1	2425.73	653.372	-1.89244	-3.71263	-
607	AAJ76_100085161	XM_024473670.1	XP_024332401.1	2037.36	550.547	-1.88776	-3.7006	K03695
608	AAJ76_900088635	XM_024476637.1	XP_024331702.1	187.458	50.6686	-1.8874	-3.69968	K07874
609	AAJ76_700062103	XM_024476299.1	XP_024331823.1	994.795	269.353	-1.8849	-3.69327	-
610	AAJ76_840002535	XM_024476536.1	XP_024330054.1	19423.9	5274.94	-1.88061	-3.68231	K03165
611	AAJ76_4600011270	XM_024475693.1	XP_024330511.1	451.798	122.797	-1.8794	-3.67922	K03355
612*	AAJ76_2700015911	XM_024474865.1	XP_024330976.1	1501.04	409.145	-1.87528	-3.66873	-
613*	AAJ76_6000104940	XM_024476066.1	XP_024331927.1	844.282	230.188	-1.87491	-3.66779	-
614	AAJ76_3600029415	XM_024475323.1	XP_024330751.1	275.659	75.2997	-1.87217	-3.66083	-
615	AAJ76_100085744	XM_024473671.1	XP_024332402.1	370.949	101.381	-1.87143	-3.65895	-
616	AAJ76_1200036711	XM_024473861.1	XP_024331526.1	1142.58	312.542	-1.87018	-3.65578	-
617	AAJ76_2000129323	XM_024474439.1	XP_024332320.1	197.651	54.1356	-1.86831	-3.65105	K21989
618	AAJ76_2300026150	XM_024474688.1	XP_024331108.1	769.028	211.972	-1.85916	-3.62796	-
619	AAJ76_1800031824	XM_024474279.1	XP_024331282.1	1899.24	524.529	-1.85633	-3.62085	K06676
620	AAJ76_530009238	XM_024475958.1	XP_024330390.1	175.505	48.5346	-1.85443	-3.61609	K18551
621	AAJ76_4900011708	XM_024475759.1	XP_024330462.1	85.7171	23.7472	-1.85182	-3.60955	K14561
622	AAJ76_60001826	XM_024476084.1	XP_024331859.1	168.372	47.0171	-1.8404	-3.58109	-
623*	AAJ76_250007480	XM_024474811.1	XP_024331029.1	80.6278	22.5924	-1.83544	-3.5688	K07178
624	AAJ76_1000030583	XM_024473514.1	XP_024331611.1	128.087	36.041	-1.82942	-3.55394	K10808
625	AAJ76_3000126787	XM_024475036.1	XP_024332201.1	830.581	233.825	-1.82869	-3.55214	K00033
626	AAJ76_200018081	XM_024474474.1	XP_024332246.1	330.177	93.0641	-1.82695	-3.54786	-
627*	AAJ76_1500059763	XM_024474109.1	XP_024331412.1	424.355	119.619	-1.82682	-3.54754	K06072
628	AAJ76_400092187	XM_024475563.1	XP_024332084.1	552.276	156.757	-1.81686	-3.52314	K14015
629	AAJ76_3700028552	XM_024475363.1	XP_024330717.1	11433.7	3258.21	-1.81115	-3.50922	K00586
630*	AAJ76_900055300	XM_024476607.1	XP_024331675.1	864.597	246.461	-1.81067	-3.50805	-
631	AAJ76_30007661	XM_024475112.1	XP_024332128.1	8625.74	2465.07	-1.80702	-3.49919	-
632	AAJ76_600060353	XM_024476108.1	XP_024331892.1	122.615	35.0553	-1.80643	-3.49776	-
633	AAJ76_1400021202	XM_024474013.1	XP_024331427.1	1419.52	405.936	-1.80608	-3.49691	-
634	AAJ76_100033851	XM_024473636.1	XP_024332369.1	387.081	111.517	-1.79537	-3.47104	-
635	AAJ76_5900020446	XM_024476038.1	XP_024330317.1	91.2943	26.329	-1.79387	-3.46744	-
636	AAJ76_300079048	XM_024475114.1	XP_024332176.1	284.804	82.3507	-1.79012	-3.45844	K19306
637	AAJ76_4000032275	XM_024475470.1	XP_024330639.1	270.748	78.382	-1.78836	-3.45422	-
638*	AAJ76_3000104153	XM_024475024.1	XP_024332190.1	133.287	38.5931	-1.78813	-3.45367	-
639	AAJ76_7000115561	XM_024476262.1	XP_024331857.1	374.182	108.931	-1.78033	-3.43505	-
640	AAJ76_510001221	XM_024475907.1	XP_024330414.1	307.283	89.5012	-1.77959	-3.43329	K16194
641	AAJ76_1200059217	XM_024473879.1	XP_024331543.1	213.169	62.1505	-1.77816	-3.42988	-
642	AAJ76_1000164617	XM_024473603.1	XP_024332455.1	2547.99	745.544	-1.77299	-3.41762	-
643*	AAJ76_8100015412	XM_024476506.1	XP_024330088.1	2208.99	646.926	-1.77172	-3.41461	K02327
644	AAJ76_3500027978	XM_024475280.1	XP_024330776.1	353.292	103.483	-1.77147	-3.41402	-
645*	AAJ76_6800012709	XM_024476222.1	XP_024330211.1	475.502	139.533	-1.76884	-3.4078	-
646	AAJ76_600039052	XM_024476097.1	XP_024331881.1	260.544	76.6935	-1.76435	-3.39721	-
647	AAJ76_1200026145	XM_024473857.1	XP_024331522.1	5636.62	1670.98	-1.75413	-3.37323	K05283
648	AAJ76_4500027055	XM_024475681.1	XP_024330538.1	11189.4	3332.83	-1.74731	-3.35732	-
649	AAJ76_1000038323	XM_024473517.1	XP_024331614.1	202.406	60.3067	-1.74687	-3.3563	-
650*	AAJ76_1610004389	XM_024474181.1	XP_024329699.1	408.334	122.004	-1.74281	-3.34686	K00927
651*	AAJ76_5600020379	XM_024475997.1	XP_024330357.1	1210.34	361.72	-1.74247	-3.34608	K03128
652	AAJ76_1000057704	XM_024473532.1	XP_024331628.1	2431.42	731.527	-1.73282	-3.32377	-
653*	AAJ76_3000019677	XM_024475001.1	XP_024330892.1	901.45	271.495	-1.73132	-3.32031	-
654	AAJ76_100034945	XM_024473637.1	XP_024332370.1	37.6805	11.3666	-1.72902	-3.31503	K01872
655	AAJ76_5000023299	XM_024475791.1	XP_024330448.1	1296.26	391.282	-1.72807	-3.31284	K04482
656	AAJ76_1500062863	XM_024474110.1	XP_024331413.1	143.074	43.2268	-1.72677	-3.30986	-
657	AAJ76_3600036044	XM_024475330.1	XP_024330757.1	848.875	257.064	-1.72342	-3.30218	-
658	AAJ76_1200028763	XM_024473859.1	XP_024331524.1	103.399	31.4887	-1.71531	-3.28367	K02865
659	AAJ76_3000136660	XM_024475047.1	XP_024332211.1	12751.5	3894.53	-1.71115	-3.27422	-
660	AAJ76_3800022264	XM_024475396.1	XP_024330685.1	6802.14	2097.52	-1.69731	-3.24296	K00161
661	AAJ76_2180002140	XM_024474607.1	XP_024329563.1	239.761	73.9329	-1.69731	-3.24296	-
662	AAJ76_2600026899	XM_024474830.1	XP_024331014.1	2070.09	638.782	-1.6963	-3.24069	K00789
663	AAJ76_8000013951	XM_024476419.1	XP_024330101.1	269.821	83.3112	-1.69542	-3.23871	-
664	AAJ76_5100027495	XM_024475920.1	XP_024330432.1	322.193	99.7923	-1.69093	-3.22865	K10260
665	AAJ76_1300049674	XM_024473953.1	XP_024331489.1	489.084	151.572	-1.69008	-3.22675	-
666	AAJ76_310009488	XM_024475154.1	XP_024330866.1	2816.92	873.687	-1.68893	-3.22417	-
667	AAJ76_830005114	XM_024476530.1	XP_024330064.1	443.502	137.644	-1.68799	-3.22207	K02891
668*	AAJ76_3700033649	XM_024475368.1	XP_024330722.1	669.793	208.004	-1.6871	-3.22009	-
669	AAJ76_1700061205	-	-	11687	3634.17	-1.68521	-3.21587	-
670	AAJ76_460009238	XM_024475713.1	XP_024330510.1	1207.86	376.1	-1.68326	-3.21153	K03267
671	AAJ76_2800015122	XM_024474920.1	XP_024330943.1	5950.29	1854.07	-1.68226	-3.2093	K14758
672*	AAJ76_90003756	XM_024476592.1	XP_024331646.1	1436.95	448.599	-1.67951	-3.20319	-
673	AAJ76_300024381	XM_024475073.1	XP_024332138.1	939.164	293.224	-1.67938	-3.2029	-
674	AAJ76_7100010747	XM_024476326.1	XP_024330188.1	679.041	212.279	-1.67753	-3.1988	-
675	AAJ76_700047979	XM_024476290.1	XP_024331817.1	3476.23	1091.31	-1.67146	-3.18537	K11547
676	AAJ76_300094826	XM_024475124.1	XP_024332185.1	296.33	93.3562	-1.66639	-3.17419	K11374
677	AAJ76_1400053956	XM_024474040.1	XP_024331451.1	357.197	112.572	-1.66587	-3.17305	-
678	AAJ76_2800048210	XM_024474942.1	XP_024330962.1	2283.16	720.042	-1.66488	-3.17087	-
679	AAJ76_2100014878	XM_024474563.1	XP_024331178.1	231.106	72.9332	-1.66391	-3.16874	-
680	AAJ76_100081442	XM_024473666.1	XP_024332397.1	132.048	41.8832	-1.65662	-3.15277	K03259
681	AAJ76_1170006670	XM_024473820.1	XP_024329854.1	246.223	78.1121	-1.65634	-3.15216	-
682	AAJ76_700065015	XM_024476301.1	XP_024331824.1	786.943	249.733	-1.65587	-3.15113	K10847
683	AAJ76_6000107450	XM_024476068.1	XP_024331929.1	171.053	54.6017	-1.64742	-3.13273	-
684	AAJ76_2800043049	XM_024474937.1	XP_024330958.1	203.951	65.4288	-1.64022	-3.11713	-
685	AAJ76_4900018041	XM_024475764.1	XP_024330466.1	254.636	81.7111	-1.63983	-3.11629	-
686	AAJ76_3000033094	XM_024475012.1	XP_024330902.1	161.476	51.8931	-1.63771	-3.11172	-
687	AAJ76_3700027729	XM_024475362.1	XP_024330716.1	1386.22	446.132	-1.63561	-3.10719	K20360
688	AAJ76_1110007405	XM_024473792.1	XP_024329884.1	2945.57	949.006	-1.63406	-3.10385	-
689	AAJ76_2600045906	XM_024474842.1	XP_024331024.1	1671.85	540.262	-1.62972	-3.09453	-
690	AAJ76_600093926	XM_024476138.1	XP_024331917.1	645.568	209.838	-1.62129	-3.0765	-
691	AAJ76_1000150459	XM_024473594.1	XP_024332447.1	675.594	220.167	-1.61756	-3.06856	K15172
692	AAJ76_1220003075	XM_024473894.1	XP_024329820.1	223.938	73.0317	-1.61651	-3.06632	-
693	AAJ76_4000144030	XM_024475514.1	XP_024332117.1	4225.3	1379.12	-1.6153	-3.06375	-
694	AAJ76_1800050980	XM_024474292.1	XP_024331294.1	344.627	112.595	-1.61389	-3.06076	K15542
695	AAJ76_4600019288	XM_024475698.1	XP_024330516.1	399.528	131.637	-1.60173	-3.03507	-
696*	AAJ76_1100028057	XM_024473748.1	XP_024331559.1	502.709	166.297	-1.59596	-3.02296	-
697	AAJ76_1700020393	XM_024474217.1	XP_024331317.1	998.131	331.524	-1.59011	-3.01072	-
698	AAJ76_2400034801	XM_024474759.1	XP_024331076.1	3688.37	1229.47	-1.58494	-2.99995	K09272
699	AAJ76_200039525	XM_024474492.1	XP_024332261.1	1363.57	455.5	-1.58187	-2.99358	-
700	AAJ76_3300012810	XM_024475197.1	XP_024330815.1	572.949	191.85	-1.57842	-2.98643	-
701	AAJ76_200073441	XM_024474516.1	XP_024332283.1	124.663	41.771	-1.57746	-2.98444	K10751
702	AAJ76_410006816	XM_024475587.1	XP_024330607.1	373.098	125.069	-1.57683	-2.98314	K14557
703	AAJ76_1000144988	XM_024473590.1	XP_024332443.1	5903.83	1986.55	-1.57139	-2.97191	K17943
704*	AAJ76_2000048987	XM_024474406.1	XP_024331219.1	713.717	240.393	-1.56995	-2.96894	-
705	AAJ76_600029142	XM_024476090.1	XP_024331874.1	840.488	284.247	-1.56408	-2.95689	K21456
706	AAJ76_4000127602	XM_024475501.1	XP_024332105.1	64.6131	21.8586	-1.56362	-2.95595	K21631
707	AAJ76_90005066	XM_024476603.1	XP_024331647.1	247.814	83.947	-1.56171	-2.95204	-
708	AAJ76_360003817	XM_024475332.1	XP_024330730.1	1028.53	349.377	-1.55773	-2.9439	K02880
709*	AAJ76_2000107630	XM_024474425.1	XP_024332308.1	575.901	196.715	-1.54971	-2.92758	-
710	AAJ76_1400049341	XM_024474036.1	XP_024331448.1	476.118	163.063	-1.54589	-2.91984	-
711	AAJ76_1000115637	XM_024473562.1	XP_024332417.1	222.721	76.4376	-1.54288	-2.91376	K08486
712*	AAJ76_2000110484	XM_024474426.1	XP_024332309.1	3586.29	1234.35	-1.53874	-2.90541	-
713	AAJ76_200059268	XM_024474507.1	XP_024332274.1	14771.7	5091.22	-1.53675	-2.9014	K12823
714	AAJ76_800017393	XM_024476440.1	XP_024331715.1	169.858	59.1267	-1.52245	-2.87278	K17757
715	AAJ76_3600016041	XM_024475311.1	XP_024330739.1	7640.52	2672.23	-1.51563	-2.85924	-
716	AAJ76_3000011883	XM_024474994.1	XP_024330886.1	324.25	113.644	-1.51258	-2.8532	-
717	AAJ76_2700046457	XM_024474892.1	XP_024331000.1	463.406	163.137	-1.50619	-2.84059	K19045
718	AAJ76_200017287	XM_024474467.1	XP_024332244.1	2563.8	902.879	-1.50568	-2.83958	-
719	AAJ76_2500033940	XM_024474802.1	XP_024331045.1	110.922	39.1814	-1.50131	-2.831	-
720	AAJ76_400038825	XM_024475537.1	XP_024332062.1	1437.26	508.498	-1.49901	-2.82649	-
721	AAJ76_500097608	XM_024475899.1	XP_024332007.1	1078.44	381.659	-1.49859	-2.82566	-
722	AAJ76_600027435	XM_024476089.1	XP_024331873.1	271.326	96.3024	-1.49439	-2.81745	-
723	AAJ76_610005939	XM_024476153.1	XP_024330283.1	357.016	126.934	-1.49191	-2.81261	-
724	AAJ76_200026784	XM_024474483.1	XP_024332252.1	8241.95	2930.65	-1.49176	-2.81232	K02987
725	AAJ76_300038650	XM_024475084.1	XP_024332148.1	363.558	129.379	-1.49059	-2.81004	K02202
726	AAJ76_900013714	XM_024476581.1	XP_024331652.1	769.052	274.056	-1.48861	-2.80618	K03301
727	AAJ76_3500034361	XM_024475283.1	XP_024330779.1	353.465	125.963	-1.48857	-2.80611	-
728	AAJ76_3000106592	XM_024475026.1	XP_024332191.1	385.235	138.045	-1.4806	-2.79065	K04354
729	AAJ76_700084794	XM_024476313.1	XP_024331836.1	189.843	68.3039	-1.47477	-2.77939	K03679
730	AAJ76_3800020609	XM_024475393.1	XP_024330682.1	527.231	190.863	-1.46589	-2.76234	-
731	AAJ76_1000186637	XM_024473622.1	XP_024332471.1	125.247	45.4473	-1.46251	-2.75587	-
732	AAJ76_270005075	XM_024474895.1	XP_024330968.1	1511.06	550.516	-1.4567	-2.7448	-
733	AAJ76_420009162	XM_024475619.1	XP_024330585.1	886.635	323.295	-1.45549	-2.7425	-
734	AAJ76_1800039009	XM_024474285.1	XP_024331287.1	76.6827	28.0437	-1.45122	-2.73439	K15083
735	AAJ76_1700018878	XM_024474216.1	XP_024331316.1	256.643	94.0588	-1.44813	-2.72854	-
736	AAJ76_1000123289	XM_024473569.1	XP_024332423.1	2711.77	995.898	-1.44517	-2.72295	K06174
737	AAJ76_200068052	XM_024474513.1	XP_024332280.1	10738.3	3974.91	-1.43377	-2.70152	K06944
738	AAJ76_5000013797	XM_024475784.1	XP_024330442.1	286.044	105.913	-1.43336	-2.70075	-
739	AAJ76_250007621	XM_024474812.1	XP_024331030.1	371.537	137.864	-1.43026	-2.69495	-
740	AAJ76_3200044025	XM_024475181.1	XP_024330861.1	547.347	203.722	-1.42585	-2.68673	-
741	AAJ76_8100016642	XM_024476507.1	XP_024330089.1	10501	3911.61	-1.4247	-2.68459	-
742	AAJ76_1600055544	XM_024474167.1	XP_024331364.1	199.892	74.5922	-1.42213	-2.67981	K08065
743	AAJ76_100081323	XM_024473665.1	XP_024332396.1	493.737	184.814	-1.41767	-2.67154	-
744*	AAJ76_2700043720	XM_024474890.1	XP_024330998.1	1817.3	681.423	-1.41517	-2.66691	-
745	AAJ76_1300014838	XM_024473932.1	XP_024331469.1	6499.27	2439.18	-1.41388	-2.66453	-
746*	AAJ76_900058655	XM_024476610.1	XP_024331677.1	90.9008	34.1642	-1.41181	-2.66071	K01265
747	AAJ76_100066864	XM_024473656.1	XP_024332389.1	82.3063	30.9686	-1.4102	-2.65774	K14206
748	AAJ76_700045349	XM_024476286.1	XP_024331813.1	508.328	192.09	-1.40398	-2.64631	K11346
749	AAJ76_1500046692	XM_024474103.1	XP_024331406.1	1005.53	383.087	-1.39221	-2.6248	-
750	AAJ76_600099537	XM_024476143.1	XP_024331922.1	77.3017	29.4729	-1.39111	-2.6228	-
751*	AAJ76_1700032044	XM_024474225.1	XP_024331325.1	1112.88	425.161	-1.38822	-2.61756	K11649
752	AAJ76_1370001155	XM_024473996.1	XP_024329762.1	305.986	116.967	-1.38736	-2.616	K14561
753	AAJ76_500069592	XM_024475875.1	XP_024331985.1	1122.42	431.448	-1.37935	-2.60151	-
754*	AAJ76_2700014925	XM_024474864.1	XP_024330975.1	229.628	88.4315	-1.37666	-2.59667	K00809
755	AAJ76_700011409	XM_024476258.1	XP_024331790.1	292.375	112.832	-1.37364	-2.59124	K01897
756	AAJ76_20009209	XM_024474529.1	XP_024332238.1	690.867	267.503	-1.36885	-2.58265	K15272
757	AAJ76_200012095	XM_024474433.1	XP_024332240.1	946.104	366.359	-1.36874	-2.58245	-
758	AAJ76_2500025871	XM_024474799.1	XP_024331042.1	72.3407	28.0355	-1.36755	-2.58032	K14569
759	AAJ76_2000047226	XM_024474405.1	XP_024331218.1	928.039	360.15	-1.36559	-2.57682	-
760*	AAJ76_1700026052	XM_024474220.1	XP_024331320.1	103.062	40.0145	-1.36492	-2.57562	-
761	AAJ76_200023298	XM_024474478.1	XP_024332249.1	658.072	255.872	-1.36282	-2.57187	K02930
762	AAJ76_2000132760	XM_024474442.1	XP_024332322.1	4643.62	1813.97	-1.3561	-2.55992	K22804
763	AAJ76_380007041	XM_024475409.1	XP_024330672.1	476.995	187.072	-1.35038	-2.54979	-
764	AAJ76_390006472	XM_024475443.1	XP_024330650.1	11618.2	4581.41	-1.34252	-2.53594	-
765	AAJ76_1300034753	XM_024473944.1	XP_024331481.1	426.913	168.392	-1.34212	-2.53524	K23337
766	AAJ76_3000137363	XM_024475049.1	XP_024332213.1	7122.5	2810.02	-1.3418	-2.53467	K09578
767	AAJ76_200045239	XM_024474498.1	XP_024332267.1	63.2525	24.9596	-1.34153	-2.5342	-
768	AAJ76_600073769	XM_024476116.1	XP_024331898.1	1128.1	445.363	-1.34084	-2.53299	K01783
769	AAJ76_2400017973	XM_024474744.1	XP_024331061.1	712.243	281.576	-1.33884	-2.52948	K14574
770	AAJ76_630003314	XM_024476170.1	XP_024330259.1	197.216	78.0804	-1.33674	-2.5258	K14852
771	AAJ76_4900011184	XM_024475758.1	XP_024330461.1	5713.18	2267.68	-1.33308	-2.5194	K12818
772	AAJ76_310003982	XM_024475150.1	XP_024330865.1	4678.17	1862.54	-1.32868	-2.51173	K07126
773*	AAJ76_800027588	XM_024476448.1	XP_024331723.1	520.497	207.894	-1.32404	-2.50366	K10575
774	AAJ76_600030419	XM_024476091.1	XP_024331875.1	1521.43	607.694	-1.32401	-2.50361	K15544
775	AAJ76_2200048574	XM_024474643.1	XP_024331160.1	343.291	137.19	-1.32326	-2.50231	K02154
776	AAJ76_2400035546	XM_024474760.1	XP_024331077.1	6834.72	2744.82	-1.31617	-2.49004	-
777	AAJ76_200013025	XM_024474440.1	XP_024332241.1	145.26	58.3528	-1.31576	-2.48933	K02180
778	AAJ76_1200012549	XM_024473847.1	XP_024331512.1	925.567	373.07	-1.31089	-2.48095	K01810
779*	AAJ76_3790001398	XM_024475383.1	XP_024329362.1	137.802	55.6577	-1.30795	-2.47589	-
780*	AAJ76_6500012660	XM_024476189.1	XP_024330243.1	1076.43	435.135	-1.30672	-2.47378	K07583
781	AAJ76_700071809	XM_024476305.1	XP_024331828.1	720.75	291.375	-1.30662	-2.47361	-
782	AAJ76_4000150500	XM_024475517.1	XP_024332120.1	385.854	156.676	-1.30027	-2.46275	K03178
783	AAJ76_500016965	XM_024475838.1	XP_024331951.1	215.753	87.6476	-1.29959	-2.46159	-
784	AAJ76_200036678	XM_024474489.1	XP_024332258.1	5832.73	2373.19	-1.29734	-2.45775	K04739
785	AAJ76_2300013426	XM_024474677.1	XP_024331099.1	187.049	76.657	-1.28693	-2.44008	K02144
786	AAJ76_3600015563	XM_024475309.1	XP_024330737.1	2964.86	1216.79	-1.28488	-2.43662	-
787	AAJ76_1180007419	XM_024473826.1	XP_024329847.1	452.043	185.679	-1.28365	-2.43454	-
788	AAJ76_3900019634	XM_024475426.1	XP_024330658.1	256.914	106.137	-1.27536	-2.42059	K20131
789	AAJ76_900068110	XM_024476616.1	XP_024331682.1	303.833	125.786	-1.27231	-2.41548	K04513
790	AAJ76_5300014560	XM_024475942.1	XP_024330393.1	1206.56	500.211	-1.2703	-2.41212	-
791*	AAJ76_300099124	XM_024475127.1	XP_024332188.1	459.699	190.948	-1.26751	-2.40746	K01597
792	AAJ76_2100048812	XM_024474586.1	XP_024331199.1	1568.37	653.681	-1.26261	-2.39929	-
793	AAJ76_1700034799	XM_024474228.1	XP_024331328.1	320.125	134.058	-1.25578	-2.38796	-
794*	AAJ76_740007460	XM_024476359.1	XP_024330160.1	127.174	53.2696	-1.25542	-2.38737	K03511
795	AAJ76_3400020182	XM_024475240.1	XP_024330802.1	1366.22	573.022	-1.25353	-2.38424	-
796	AAJ76_3400010348	XM_024475232.1	XP_024330794.1	8903.94	3755.69	-1.24537	-2.37079	-
797	AAJ76_3200029723	XM_024475173.1	XP_024330854.1	327.146	138.715	-1.23781	-2.3584	K03301
798	AAJ76_1400022968	XM_024474015.1	XP_024331429.1	903.07	382.937	-1.23773	-2.35827	K02870
799	AAJ76_2500015679	XM_024474792.1	XP_024331035.1	436.967	185.501	-1.2361	-2.35561	K02320
800	AAJ76_1300022034	XM_024473938.1	XP_024331475.1	244.677	103.985	-1.2345	-2.353	K01669
801	AAJ76_2100046151	XM_024474584.1	XP_024331197.1	4049.37	1728.05	-1.22855	-2.34331	K14298
802	AAJ76_230009406	XM_024474717.1	XP_024331096.1	167.495	71.5274	-1.22755	-2.34169	-
803	AAJ76_630005575	XM_024476172.1	XP_024330261.1	396.351	169.447	-1.22595	-2.33909	-
804	AAJ76_7000108064	XM_024476253.1	XP_024331851.1	3051.38	1305.34	-1.22504	-2.33762	-
805	AAJ76_700089851	XM_024476316.1	XP_024331838.1	199.959	85.6498	-1.22318	-2.33461	K13148
806	AAJ76_400007562	XM_024475480.1	XP_024330625.1	2168.56	930.356	-1.22089	-2.3309	-
807	AAJ76_600045774	XM_024476099.1	XP_024331883.1	41.0424	17.6086	-1.22083	-2.33081	-
808	AAJ76_4200033913	XM_024475613.1	XP_024330604.1	444.801	191.636	-1.21479	-2.32107	K03018
809	AAJ76_500033093	XM_024475851.1	XP_024331963.1	845.693	364.892	-1.21266	-2.31765	-
810	AAJ76_500031203	XM_024475849.1	XP_024331961.1	363.41	156.819	-1.2125	-2.31739	-
811	AAJ76_1000731	XM_024473659.1	XP_024332350.1	315.877	137.359	-1.20141	-2.29964	K00966
812	AAJ76_4100011536	XM_024475576.1	XP_024330608.1	84.1938	36.7096	-1.19756	-2.29351	-
813	AAJ76_600015226	XM_024476082.1	XP_024331867.1	1001.47	440.021	-1.18647	-2.27595	K01883
814	AAJ76_1110005717	XM_024473791.1	XP_024329883.1	343.374	150.974	-1.18548	-2.27439	-
815	AAJ76_720003453	XM_024476339.1	XP_024330175.1	61.7726	27.1756	-1.18465	-2.27308	-
816	AAJ76_4700016939	XM_024475722.1	XP_024330493.1	166.056	73.1207	-1.18332	-2.27099	-
817	AAJ76_4000020758	XM_024475461.1	XP_024330632.1	180.571	79.5862	-1.18198	-2.26888	-
818	AAJ76_1000177094	XM_024473615.1	XP_024332466.1	66.7526	29.4669	-1.17973	-2.26534	-
819	AAJ76_3600023409	XM_024475319.1	XP_024330747.1	585.601	258.608	-1.17915	-2.26443	K00820
820	AAJ76_2700014719	XM_024474863.1	XP_024330974.1	100.42	44.4307	-1.17641	-2.26014	-
821	AAJ76_6000118663	XM_024476079.1	XP_024331939.1	4341.73	1922.24	-1.17548	-2.25868	-
822	AAJ76_1000174952	XM_024473614.1	XP_024332465.1	756.274	335.262	-1.17362	-2.25577	K06674
823	AAJ76_2700010324	XM_024474862.1	XP_024330973.1	389.485	173.694	-1.16502	-2.24236	-
824	AAJ76_1100064933	XM_024473772.1	XP_024331581.1	2412.75	1076.57	-1.16424	-2.24115	-
825	AAJ76_800013683	XM_024476438.1	XP_024331713.1	1199.48	537.545	-1.15795	-2.2314	K00974
826	AAJ76_200017497	XM_024474470.1	XP_024332245.1	825.198	370.904	-1.15369	-2.22482	K10848
827	AAJ76_1900010255	XM_024474337.1	XP_024331230.1	320.909	144.438	-1.15171	-2.22177	K22415
828	AAJ76_3700010706	XM_024475346.1	XP_024330702.1	459.565	207.271	-1.14875	-2.21722	-
829	AAJ76_5900010004	XM_024476029.1	XP_024330310.1	661.227	298.231	-1.14872	-2.21717	-
830	AAJ76_1900047116	XM_024474364.1	XP_024331256.1	385.801	174.174	-1.14733	-2.21504	K00615
831	AAJ76_2400036079	XM_024474761.1	XP_024331078.1	2546.32	1150.02	-1.14676	-2.21416	K14407
832	AAJ76_1500010697	XM_024474078.1	XP_024331384.1	431.259	194.978	-1.14524	-2.21183	-
833	AAJ76_3800034233	XM_024475407.1	XP_024330696.1	2927.22	1324.7	-1.14386	-2.20971	K03120
834	AAJ76_700015829	XM_024476267.1	XP_024331795.1	416.134	189.071	-1.13812	-2.20094	K00111
835	AAJ76_1700033697	XM_024474226.1	XP_024331326.1	169.695	77.3051	-1.13431	-2.19514	K08735
836	AAJ76_320002978	XM_024475174.1	XP_024330838.1	61.4516	28.0682	-1.13052	-2.18938	-
837*	AAJ76_4100013164	XM_024475578.1	XP_024330610.1	199.761	91.2876	-1.12978	-2.18825	K01530
838	AAJ76_1400059288	XM_024474044.1	XP_024331455.1	186.07	85.0744	-1.12905	-2.18715	-
839	AAJ76_2000033894	XM_024474400.1	XP_024331214.1	901.213	412.834	-1.12631	-2.183	K00940
840	AAJ76_200043620	XM_024474496.1	XP_024332265.1	874.411	402.06	-1.1209	-2.17483	-
841	AAJ76_8000101908	XM_024476429.1	XP_024331775.1	578.036	265.826	-1.12068	-2.17449	K03017
842	AAJ76_230009945	XM_024474719.1	XP_024331098.1	763.429	351.086	-1.12067	-2.17448	K14539
843	AAJ76_770004886	XM_024476390.1	XP_024330127.1	4563.43	2108.51	-1.11389	-2.16428	-
844*	AAJ76_1300053942	XM_024473955.1	XP_024331491.1	2071.75	962.329	-1.10625	-2.15285	-
845	AAJ76_1200027487	XM_024473858.1	XP_024331523.1	210.374	97.7971	-1.10509	-2.15112	-
846	AAJ76_2400021585	XM_024474747.1	XP_024331064.1	5160.79	2402.46	-1.10308	-2.14813	K06632
847	AAJ76_800030144	XM_024476450.1	XP_024331725.1	7440.15	3468.14	-1.10117	-2.14529	K04382
848	AAJ76_230003208	XM_024474695.1	XP_024331090.1	632.458	296.404	-1.0934	-2.13376	K14005
849	AAJ76_1300067750	XM_024473964.1	XP_024331500.1	212.175	99.9566	-1.08588	-2.12267	K06943
850	AAJ76_1700041232	XM_024474231.1	XP_024331331.1	145.193	68.4631	-1.08458	-2.12076	-
851	AAJ76_1000110873	XM_024473558.1	XP_024332413.1	1490.05	704.966	-1.07974	-2.11366	K14689
852*	AAJ76_3600017293	XM_024475312.1	XP_024330740.1	986.092	467.213	-1.07764	-2.11058	K14857
853	AAJ76_3700016580	XM_024475353.1	XP_024330708.1	136.19	64.5329	-1.07751	-2.11039	-
854	AAJ76_1120009302	XM_024473797.1	XP_024329878.1	328.433	155.766	-1.07622	-2.1085	-
855	AAJ76_300017093	XM_024475068.1	XP_024332133.1	3539.18	1691.57	-1.06505	-2.09224	-
856	AAJ76_6000107507	XM_024476069.1	XP_024331930.1	8723.24	4182.98	-1.06033	-2.08541	K10577
857	AAJ76_1000124576	XM_024473570.1	XP_024332424.1	1249.47	602.201	-1.05301	-2.07485	-
858	AAJ76_600060952	XM_024476109.1	XP_024331893.1	6034.91	2909.97	-1.05233	-2.07388	K09497
859	AAJ76_200026614	XM_024474482.1	XP_024332251.1	3654.82	1765.1	-1.05005	-2.0706	K15201
860	AAJ76_150003042	XM_024474091.1	XP_024331380.1	141.294	68.6572	-1.04121	-2.05795	-
861	AAJ76_3300022893	XM_024475203.1	XP_024330821.1	4616.64	2268.26	-1.02526	-2.03533	-
862	AAJ76_3800012837	XM_024475387.1	XP_024330676.1	1555.88	765.083	-1.02404	-2.03361	K05290
863	AAJ76_3400017331	XM_024475239.1	XP_024330801.1	1911.32	942.807	-1.01954	-2.02727	-
864	AAJ76_600090897	XM_024476135.1	XP_024331914.1	559.546	277.358	-1.01251	-2.01742	-
865	AAJ76_1900052113	XM_024474367.1	XP_024331259.1	692.69	343.709	-1.01102	-2.01534	K06677
866	AAJ76_4000111203	XM_024475491.1	XP_024332097.1	68.0921	33.8481	-1.00841	-2.01169	-
867	AAJ76_2300013477	XM_024474678.1	XP_024331100.1	301.675	150.243	-1.0057	-2.00792	K02541
868	AAJ76_1600034241	XM_024474158.1	XP_024331356.1	73.7978	36.834	-1.00254	-2.00352	K11155
*= core genes

## Sheet: supp 10. Stage specific genes
Supplementary Table 10. Stage specific genes list at each time post infection
Stage	No.	Gene ID	FPKM	Transcripts ID	Protein ID	Protein name (NCBI)	Length (aa)	Ko annotation
5 d.p.i.	1*	AAJ76_5000026485	2388.86	XM_024473510.1	XP_024330451.1	g10 protein	116	-
	2	AAJ76_500072312	1067.07	XM_024475880.1	XP_024331989.1	Hypothetical protein	149	-
	3	AAJ76_4500025263	987.901	XM_024475679.1	XP_024330536.1	Hypothetical protein	176	-
	4	AAJ76_500090033	754.257	XM_024475892.1	XP_024332000.1	nucleolar essential protein 1	164	K14568
	5	AAJ76_4800030660	679.592	XM_024475746.1	XP_024330487.1	Hypothetical protein	132	-
	6	AAJ76_2700033485	549.13	XM_024474878.1	XP_024330988.1	Hypothetical protein	174	-
	7	AAJ76_2200018137	404.002	XM_024474622.1	XP_024331140.1	Deoxycytidylate deaminase	145	K15441
	8	AAJ76_900062461	401.31	XM_024476612.1	XP_024331679.1	Bis(5 -adenosyl)-triphosphatase-like protein	148	K01522
	9	AAJ76_1000019447	326.831	XM_024473510.1	XP_024331608.1	Hypothetical protein	187	-
	10	AAJ76_1400060351	208.221	XM_024474045.1	XP_024331456.1	Hypothetical protein	199	-
	11	AAJ76_1000077686	197.654	XM_024473543.1	XP_024331638.1	Hypothetical protein	174	-
	12	AAJ76_500088291	147.957	XM_024475891.1	XP_024331999.1	Hypothetical protein	196	-
	13	AAJ76_1900057269	128.273	XM_024474370.1	XP_024331262.1	Thymidine kinase	197	-
	14	AAJ76_220007110	114.704	XM_024474650.1	XP_024331132.1	Hypothetical protein	208	-
	15	AAJ76_500049754	84.2481	XM_024475861.1	XP_024331972.1	Hypothetical protein	348	-
	16	AAJ76_880001082	79.6917	XM_024476564.1	XP_024330026.1	Hypothetical protein	522	-
	17	AAJ76_900050073	73.6816	XM_024476602.1	XP_024331672.1	Phosphatidyl inositol-3-kinase	408	K00914
	18	AAJ76_2700019726	62.4418	XM_024474870.1	XP_024330981.1	Hypothetical protein	496	-
	19	AAJ76_190004708	52.5002	XM_024474363.1	XP_024331228.1	Hypothetical protein	319	-
	20	AAJ76_900078142	38.7236	XM_024476624.1	XP_024331690.1	DNA polymerase alpha subunit b	352	K02321
	21	AAJ76_750002040	37.5704	XM_024476367.1	XP_024330132.1	Hypothetical protein	595	-
	22	AAJ76_6000122157	35.2292	XM_024476080.1	XP_024331940.1	Amino acid permease	438	-
	23	AAJ76_6600017859	26.0674	XM_024476205.1	XP_024330232.1	Hypothetical protein	582	-
	24	AAJ76_700097051	24.4321	XM_024476320.1	XP_024331842.1	Hypothetical protein	562	-
	25	AAJ76_2500012483	21.5542	XM_024474789.1	XP_024331032.1	Ribonuclease z	578	K00784
10 d.p.i.	1	AAJ76_2850002256	5462.22	XM_024474952.1	XP_024329453.1	Hypothetical protein	41	-
	2	AAJ76_2900015300	3735.49	XM_024474966.1	XP_024330918.1	Hypothetical protein	41	-
	3	AAJ76_1100010265	3263.98	XM_024473741.1	XP_024331553.1	Hypothetical protein	43	-
	4*	AAJ76_2400020190	2691.71	XM_024474745.1	XP_024331062.1	H aca ribonucleoprotein complex subunit 3	53	-
	5	AAJ76_900027941	1915.56	XM_024476586.1	XP_024331657.1	Hypothetical protein	63	-
	6	AAJ76_1100054191	1914.4	XM_024473761.1	XP_024331571.1	Hypothetical protein	56	-
	7	AAJ76_2160003	1472.66	XM_024474602.1	XP_024329567.1	Nol1 nol2 sun trna rrna cytosine-c5-methylase	62	K14835
	8	AAJ76_1120001085	1441.18	XM_024473794.1	XP_024329876.1	Hypothetical protein	52	-
	9	AAJ76_3600023778	1344.19	XM_024475320.1	XP_024330748.1	Hypothetical protein	63	-
	10	AAJ76_1000166313	1281.3	XM_024473606.1	XP_024332457.1	Hypothetical protein	64	-
	11	AAJ76_400037064	1233.29	XM_024475536.1	XP_024332061.1	Hypothetical protein	78	-
	12	AAJ76_1900011215	966.977	XM_024474338.1	XP_024331231.1	Diphthamide biosynthesis protein dph3	87	K15455
	13	AAJ76_210007620	957.288	XM_024474593.1	XP_024331171.1	Hypothetical protein	73	-
	14	AAJ76_8200014312	859.02	XM_024476516.1	XP_024330077.1	Hypothetical protein	59	-
	15	AAJ76_900082034	833.936	XM_024476629.1	XP_024331695.1	Hypothetical protein	81	-
	16	AAJ76_1180009512	816.053	XM_024473829.1	XP_024329850.1	Calcium-binding protein of the recoverin subfamily	61	K19932
	17	AAJ76_590008443	703.734	XM_024476047.1	XP_024330309.1	Hypothetical protein	112	-
	18	AAJ76_3000113883	651.727	XM_024475031.1	XP_024332196.1	Hypothetical protein	66	-
	19	AAJ76_1960002715	589.169	XM_024474382.1	XP_024329610.1	Hypothetical protein	70	-
	20	AAJ76_3600015899	574.204	XM_024475310.1	XP_024330738.1	Anaphase promoting complex subunit	85	-
	21	AAJ76_220001562	572.07	XM_024474620.1	XP_024331130.1	Hypothetical protein	82	-
	22	AAJ76_2800013065	564.029	XM_024474919.1	XP_024330942.1	Hypothetical protein	69	-
	23	AAJ76_3000136702	526.294	XM_024475048.1	XP_024332212.1	Hypothetical protein	68	-
	24	AAJ76_5410003	426.788	XM_024475975.1	XP_024329278.1	Hypothetical protein	94	-
	25	AAJ76_200098637	400.24	XM_024474535.1	XP_024332298.1	DNA-directed rna polymerase i subunit m	99	K03000
	26	AAJ76_1650004767	393.455	XM_024474192.1	XP_024329691.1	Hypothetical protein	101	-
	27	AAJ76_10400011373	367.875	XM_024473694.1	XP_024329933.1	Hypothetical protein	80	-
	28	AAJ76_1100003773	367.875	XM_024473733.1	XP_024329889.1	Hypothetical protein	111	-
	29	AAJ76_2400055465	326.828	XM_024474770.1	XP_024331085.1	Hypothetical protein	88	-
	30	AAJ76_1000136489	318.242	XM_024473584.1	XP_024332437.1	Hypothetical protein	121	-
	31	AAJ76_7000113833	308.322	XM_024476257.1	XP_024331855.1	Coiled-coil domain-containing protein 94	125	-
	32	AAJ76_2600023707	297.526	XM_024474827.1	XP_024331011.1	Hypothetical protein	122	-
	33	AAJ76_800080222	290.51	XM_024476491.1	XP_024331762.1	Hypothetical protein	87	-
	34	AAJ76_60008017	287.728	XM_024476126.1	XP_024331863.1	Hypothetical protein	92	-
	35	AAJ76_1900040730	286.425	XM_024474358.1	XP_024331251.1	Hypothetical protein	79	-
	36	AAJ76_1110002494	280.059	XM_024473787.1	XP_024329880.1	Hypothetical protein	89	-
	37	AAJ76_1000059970	258.117	XM_024473534.1	XP_024331630.1	Hypothetical protein	126	-
	38	AAJ76_300039239	250.353	XM_024475086.1	XP_024332150.1	Hypothetical protein	89	-
	39	AAJ76_1400039111	247.419	XM_024474026.1	XP_024331440.1	Hypothetical protein	96	-
	40	AAJ76_183000943	234.244	XM_024474319.1	XP_024329636.1	Hypothetical protein	90	-
	41	AAJ76_1350002250	224.371	XM_024473992.1	XP_024329767.1	Hypothetical protein	105	-
	42	AAJ76_580009854	195.515	XM_024476028.1	XP_024330329.1	Hypothetical protein	111	-
	43	AAJ76_760008920	171.344	XM_024476384.1	XP_024330152.1	Hypothetical protein	114	-
	44	AAJ76_2700045217	170.824	XM_024474891.1	XP_024330999.1	Hypothetical protein	109	-
	45	AAJ76_320008997	167.423	XM_024475186.1	XP_024330841.1	Hypothetical protein	108	-
	46	AAJ76_400015576	125.711	XM_024475521.1	XP_024332048.1	Hypothetical protein	146	-
	47	AAJ76_448000177	119.593	XM_024475669.1	XP_024329316.1	Hypothetical protein	121	-
	48	AAJ76_740002748	112.357	XM_024476357.1	XP_024330158.1	Piggybac transposable element-derived protein 3-like protein	132	-
	49	AAJ76_2850001371	111.392	XM_024474951.1	XP_024329452.1	Piggybac transposable element-derived protein 3-like protein	132	-
	50	AAJ76_800076756	110.082	XM_024476487.1	XP_024331759.1	Hypothetical protein	158	-
	51	AAJ76_1570003537	109.121	XM_024474137.1	XP_024329706.1	N-acetylglucosaminylphosphatidylinositol de-n-acetylase family protein	138	-
	52	AAJ76_1800041627	101.007	XM_024474287.1	XP_024331289.1	Hypothetical protein	159	-
	53	AAJ76_399000331	92.2601	XM_024475454.1	XP_024329341.1	Hypothetical protein	322	-
	54	AAJ76_600090387	87.894	XM_024476134.1	XP_024331913.1	Hypothetical protein	183	-
	55	AAJ76_8000111530	86.9807	XM_024476433.1	XP_024331778.1	Hypothetical protein	161	-
	56	AAJ76_3200025379	83.0414	XM_024475169.1	XP_024330850.1	Hypothetical protein	190	-
	57	AAJ76_4000130630	77.0649	XM_024475504.1	XP_024332108.1	BiMolecular Functional polynucleotide phosphatase kinase	336	K08073
	58	AAJ76_660002753	72.3796	XM_024476209.1	XP_024330225.1	Hypothetical protein	507	-
	59	AAJ76_142000996	52.2945	XM_024474057.1	XP_024329749.1	Hypothetical protein	255	-
	60	AAJ76_120001023	48.7571	XM_024473844.1	XP_024331505.1	Hypothetical protein	290	-
	61	AAJ76_3900029813	48.4494	XM_024475434.1	XP_024330665.1	Camp-independent regulatory protein pac2	274	K21631
	62	AAJ76_2000154733	47.0959	XM_024474457.1	XP_024332335.1	Hypothetical protein	296	-
	63	AAJ76_1030001592	43.0977	XM_024473689.1	XP_024329935.1	Hypothetical protein	286	-
	64	AAJ76_2800020607	40.1384	XM_024474926.1	XP_024330948.1	M48 family protein	396	-
	65	AAJ76_5020001	38.7134	XM_024475903.1	XP_024329288.1	Hypothetical protein	280	-
	66	AAJ76_910005001	38.0058	XM_024476645.1	XP_024330009.1	Hypothetical protein	385	-
	67	AAJ76_3500019951	36.767	XM_024475274.1	XP_024330770.1	Hypothetical protein	377	-
	68	AAJ76_100030414	32.1058	XM_024473634.1	XP_024332368.1	Hypothetical protein	410	-
	69	AAJ76_800041664	31.4197	XM_024476464.1	XP_024331738.1	Ser thr protein phosphatase 2a regulatory subunit beta	462	K11584
	70	AAJ76_180000303	27.1934	XM_024474262.1	XP_024329649.1	Hypothetical protein	433	-
	71	AAJ76_2600035285	17.2788	XM_024474837.1	XP_024331019.1	ABC transporter	645	-
20 d.p.i.	1	AAJ76_3000132534	5797.14	XM_024475042.1	XP_024332206.1	Hypothetical protein	46	-
	2*	AAJ76_2300035467	5519.29	XM_024474700.1	XP_024331118.1	Hypothetical protein	67	-
	3	AAJ76_6100016064	2662.52	XM_024476147.1	XP_024330287.1	Hypothetical protein	53	-
	4	AAJ76_600074061	1545.98	XM_024476117.1	XP_024331899.1	Zinc finger domain-containing protein	87	K13127
	5	AAJ76_347000188	1394.2	XM_024475266.1	XP_024329388.1	Hypothetical protein	62	-
	6	AAJ76_1720005146	1258.07	XM_024474246.1	XP_024329669.1	Calcium-binding protein of the recoverin subfamily	61	K19932
	7	AAJ76_400028941	1057.47	XM_024475529.1	XP_024332054.1	Ubiquitin-related modifier 1	86	-
	8	AAJ76_230009864	789.777	XM_024474718.1	XP_024331097.1	Hypothetical protein	82	-
	9	AAJ76_590008095	769.682	XM_024476046.1	XP_024330308.1	Hypothetical protein	84	-
	10	AAJ76_610001	724.872	XM_024476145.1	XP_024330279.1	Hypothetical protein	69	-
	11	AAJ76_1900038948	703.786	XM_024474356.1	XP_024331249.1	Transmembrane protein 167a	74	-
	12	AAJ76_1000057441	615.206	XM_024473531.1	XP_024331627.1	Hypothetical protein	76	-
	13	AAJ76_1500036298	561.504	XM_024474095.1	XP_024331398.1	Hypothetical protein	106	-
	14	AAJ76_2900029742	541.353	XM_024474974.1	XP_024330925.1	Pre-mrna branch site p14-like protein	89	-
	15	AAJ76_100044073	529.34	XM_024473642.1	XP_024332375.1	Hypothetical protein	71	-
	16	AAJ76_920007337	519.723	XM_024476651.1	XP_024330004.1	Hypothetical protein	91	-
	17	AAJ76_1110002518	461.425	XM_024473788.1	XP_024329881.1	Hypothetical protein	78	-
	18	AAJ76_590003272	455.932	XM_024476043.1	XP_024330305.1	Hypothetical protein	80	-
	19	AAJ76_2100014848	447.029	XM_024474562.1	XP_024331177.1	Signal peptidase subunit	81	K12946
	20	AAJ76_8000111814	440.895	XM_024476434.1	XP_024331779.1	Hypothetical protein	78	-
	21	AAJ76_100007636	432.061	XM_024473542.1	XP_024331598.1	Hypothetical protein	85	-
	22	AAJ76_3200023251	418.073	XM_024475166.1	XP_024330847.1	Small nuclear ribonucleoprotein f	79	K11098
	23	AAJ76_20001133	356.395	XM_024474428.1	XP_024332231.1	Hypothetical protein	84	-
	24	AAJ76_214000589	331.662	XM_024474599.1	XP_024329573.1	Enzymatic polyprotein endonuclease reverse	86	-
	25	AAJ76_1030008540	313.268	XM_024473692.1	XP_024329937.1	Hypothetical protein	89	-
	26	AAJ76_3440002	292.527	XM_024475263.1	XP_024329391.1	Hypothetical protein	98	-
	27	AAJ76_1320001541	283.841	XM_024473976.1	XP_024329782.1	Hypothetical protein	88	-
	28	AAJ76_4550001006	278.184	XM_024475691.1	XP_024329310.1	Hypothetical protein	94	-
	29	AAJ76_500058473	270.012	XM_024475866.1	XP_024331976.1	Hypothetical protein	100	-
	30	AAJ76_500054183	250.306	XM_024475864.1	XP_024331974.1	Hypothetical protein	100	-
	31	AAJ76_334000962	249.486	XM_024475223.1	XP_024329406.1	Hypothetical protein	135	-
	32	AAJ76_1460003382	235.957	XM_024474064.1	XP_024329740.1	Hypothetical protein	101	-
	33	AAJ76_483000665	231.536	XM_024475753.1	XP_024329298.1	Hypothetical protein	97	-
	34	AAJ76_2600031767	212.381	XM_024474836.1	XP_024331018.1	Hypothetical protein	100	-
	35	AAJ76_40000816	208.482	XM_024475481.1	XP_024330619.1	Hypothetical protein	101	-
	36	AAJ76_1500035391	199.504	XM_024474094.1	XP_024331397.1	Protein tyrosine phosphatase-like protein	184	K10703
	37	AAJ76_1400024014	194.592	XM_024474016.1	XP_024331430.1	Hypothetical protein	112	-
	38	AAJ76_2700034074	191.745	XM_024474879.1	XP_024330989.1	Cyclin-like protein	174	-
	39	AAJ76_4600013698	177.782	XM_024475694.1	XP_024330512.1	Hypothetical protein	113	-
	40	AAJ76_6700016290	176	XM_024476216.1	XP_024330222.1	Hypothetical protein	103	-
	41	AAJ76_500011577	173.112	XM_024475814.1	XP_024331947.1	Oligonucleotide oligosaccharide-binding fold containing 2b	111	-
	42	AAJ76_1600056350	145.791	XM_024474168.1	XP_024331365.1	U1 small nuclear ribonucleoprotein	124	K11095
	43	AAJ76_260008883	131.127	XM_024474848.1	XP_024331005.1	Hypothetical protein	138	-
	44	AAJ76_5600014880	122.538	XM_024475991.1	XP_024330351.1	DNA repair and recombination protein rad52	133	K10873
	45	AAJ76_500095995	120.471	XM_024475897.1	XP_024332005.1	Hypothetical protein	140	-
	46	AAJ76_2320001436	115.733	XM_024474721.1	XP_024329529.1	Reverse transcriptase domain containing protein	128	-
	47	AAJ76_1100071282	103.053	XM_024473776.1	XP_024331585.1	Hypothetical protein	146	-
	48	AAJ76_465000979	102.412	XM_024475715.1	XP_024329307.1	Hypothetical protein	161	-
	49	AAJ76_1190006427	101.979	XM_024473835.1	XP_024329841.1	Mobile element protein	159	-
	50	AAJ76_1330005861	85.7612	XM_024473980.1	XP_024329778.1	Hypothetical protein	168	-
	51	AAJ76_4190003	85.5398	XM_024475592.1	XP_024329330.1	Hypothetical protein	207	-
	52	AAJ76_2700042230	69.6854	XM_024474887.1	XP_024330996.1	DNA mismatch repair protein	229	-
	53	AAJ76_7700015350	66.1639	XM_024476386.1	XP_024330131.1	Hypothetical protein	222	-
	54	AAJ76_7400015941	64.2453	XM_024476355.1	XP_024330163.1	Hypothetical protein	232	-
	55	AAJ76_4100030425	61.7212	XM_024475584.1	XP_024330616.1	Hypothetical protein	240	-
	56	AAJ76_401000622	59.1603	XM_024475569.1	XP_024329339.1	Hypothetical protein	222	-
	57	AAJ76_4060001146	54.7834	XM_024475573.1	XP_024329335.1	Hypothetical protein	270	-
	58	AAJ76_2800047010	53.6947	XM_024474940.1	XP_024330961.1	Hypothetical protein	293	-
	59	AAJ76_2300014734	51.2883	XM_024474679.1	XP_024331101.1	Hypothetical protein	312	-
	60	AAJ76_700031410	49.724	XM_024476277.1	XP_024331805.1	Hypothetical protein	520	-
	61	AAJ76_5600013210	47.7234	XM_024475989.1	XP_024330349.1	Hypothetical protein	300	-
	62	AAJ76_480007808	43.9651	XM_024475750.1	XP_024330481.1	Hypothetical protein	319	-
	63	AAJ76_720008013	40.5709	XM_024476341.1	XP_024330177.1	Hypothetical protein	384	-
	64	AAJ76_300020748	38.2385	XM_024475070.1	XP_024332135.1	Small-conductance mechanosensitive channel protein	332	-
	65	AAJ76_760003191	37.5963	XM_024476379.1	XP_024330148.1	Krab-a domain-containing protein	252	-
	66	AAJ76_300062331	33.6064	XM_024475100.1	XP_024332164.1	Amino acid permease	441	-
	67	AAJ76_2460001635	30.2907	XM_024474781.1	XP_024329503.1	Hypothetical protein	274	-
	68	AAJ76_4800021112	29.3832	XM_024475743.1	XP_024330484.1	Hypothetical protein	441	-
	69	AAJ76_1070009793	20.5348	XM_024473719.1	XP_024329912.1	Hypothetical protein	473	-
	70	AAJ76_7500013087	17.369	XM_024476361.1	XP_024330138.1	Telomerase reverse transcriptase	775	K11126
d.p.i.= Day-post infection
*= Selected gene for validation

[truncated: 14 more sheets: supp 11. S-5 up GO list, supp 12. S-5 down GO list, supp 13. S-10 up GO list,  supp 14. S-10 down GO list, supp 15. S-20 up GO list, supp 16. S-20 down GO list, supp 17. S-5 up KEGG list, supp 18. S-5 down KEGG list, supp 19. S-10 up KEGG list, supp 20. S-10 down KEGG list, supp 21. S-20 up KEGG list, supp 22. S-20 down KEGG list, supp 23. Common up KEGG list, supp 24. Common KEGG list]
